# Supplementary material for: Revealing Epigenetic Factors of circRNA Expression by Machine Learning in Various Cellular Contexts
Source: iScience. 2020 Nov 24;23(12):101842. doi: 10.1016/j.isci.2020.101842 (PMC7725743; doi:10.1016/j.isci.2020.101842)
Supplement: Table S3. Summary of circRNA identified in six cell lines, related to Figure 1 [file mmc2.xlsx]

## Sheet: Summary
Table S3. Summary of circRNA identified in six cell lines.
Type	Number
known circRNAs	14499
novel circRNAs	9490

## Sheet: known circRNAs
ID	A549_known	GM12878_known	H1-hSEC_known	Hela-S3_known	HepG2_known	NHEK_known
10:100155148|100160014	1	0	0	0	0	0
10:100176817|100205170	0	0	1	0	0	0
10:101556854|101560320	0	0	0	1	0	0
10:101556854|101572901	1	0	0	0	0	0
10:101571293|101572901	1	0	0	1	1	0
10:101590064|101591888	1	0	0	1	0	0
10:101590064|101606884	1	0	0	1	0	0
10:101591368|101601850	1	0	0	0	1	0
10:101591368|101606884	1	0	0	1	1	0
10:101594137|101594292	0	0	0	0	1	0
10:101594137|101601850	1	0	0	0	0	0
10:101594137|101606884	1	0	0	0	1	0
10:101601724|101606884	1	0	0	1	0	0
10:101605440|101606884	0	0	0	0	1	0
10:101657843|101659823	0	1	0	0	0	0
10:101659676|101659823	1	1	1	0	0	0
10:102675756|102685776	0	0	0	0	1	0
10:102678141|102685776	1	0	0	0	0	0
10:102683732|102685776	0	1	1	0	1	0
10:102697159|102698493	0	1	0	1	1	0
10:102697159|102703885	0	1	0	1	0	0
10:102697159|102710510	1	0	0	0	0	0
10:102739605|102740986	1	0	1	1	1	0
10:102750193|102750767	1	1	1	1	0	0
10:102750193|102750811	0	0	1	0	0	0
10:103384502|103436193	1	1	1	1	0	1
10:103427643|103433430	1	1	1	1	1	0
10:103427643|103436193	1	1	1	1	1	1
10:103432672|103433430	1	1	1	0	1	0
10:103432672|103436193	1	1	1	1	1	0
10:103552596|103567658	1	1	1	1	0	0
10:103552596|103570071	1	1	1	1	1	1
10:103557737|103567658	1	1	0	0	0	1
10:103557737|103570071	0	0	1	0	0	0
10:103558599|103560157	0	1	0	0	0	0
10:103558599|103570071	0	1	0	0	0	0
10:103565802|103567658	0	1	0	0	0	0
10:103567487|103567658	0	1	0	1	1	0
10:103609533|103649247	0	0	0	0	1	0
10:103649169|103699695	1	0	0	0	0	0
10:103649169|103717489	1	1	0	1	0	0
10:103699620|103717489	1	1	1	1	1	1
10:103699620|103769206	1	0	0	0	0	0
10:103716354|103717489	1	1	1	1	1	0
10:103716354|103799882	0	0	0	0	1	0
10:103724136|103724507	0	1	0	0	0	0
10:103734969|103750368	1	1	0	1	0	0
10:103734969|103755112	0	1	0	0	0	0
10:103750308|103755112	0	1	0	0	0	0
10:103750308|103766390	1	0	0	0	0	0
10:103766297|103799882	0	0	0	0	1	0
10:103783234|103785005	1	0	1	0	0	0
10:103783234|103789502	0	1	0	0	0	0
10:103783234|103799882	0	0	1	0	0	0
10:103784913|103789502	0	1	0	0	0	0
10:1038429|1046953	0	1	0	0	0	0
10:103916776|103917971	1	1	1	1	1	0
10:104018686|104019873	1	0	0	1	0	0
10:104018686|104103939	0	0	0	1	1	0
10:104119941|104120152	1	1	1	1	1	1
10:104122232|104125356	0	1	0	0	0	0
10:104122232|104130617	1	0	0	0	0	0
10:104135116|104136885	1	1	0	1	1	0
10:104135116|104136897	0	1	0	0	1	0
10:104243917|104245490	0	0	0	0	0	1
10:104247907|104248895	1	1	1	0	0	0
10:104247907|104250370	0	1	0	0	0	0
10:104352339|104359301	0	0	1	0	0	0
10:1044943|1053068	1	0	0	0	0	0
10:1046617|1046808	0	0	0	0	0	1
10:1046617|1053068	1	0	1	0	0	0
10:104934615|104941085	1	0	0	0	0	0
10:105106995|105107207	1	1	1	0	1	0
10:105106995|105108756	0	1	0	0	0	0
10:105108473|105108756	1	0	1	1	1	0
10:105197772|105198565	1	1	1	1	1	1
10:105199503|105200607	1	1	1	1	0	1
10:1118056|1126416	1	0	1	1	1	0
10:1118056|1132297	1	0	1	0	1	0
10:1118056|1142186	1	1	1	1	1	0
10:1118056|1151207	1	1	1	1	0	0
10:111860383|111860606	0	0	1	0	0	0
10:112262479|112266912	0	1	0	0	0	0
10:112266693|112270354	1	0	0	0	0	0
10:1125951|1126416	1	1	1	1	1	1
10:1125951|1132297	0	1	0	0	1	0
10:112711366|112724819	0	1	0	0	0	0
10:112711366|112745523	1	0	0	0	0	0
10:112723883|112724819	0	0	1	1	0	0
10:112723883|112745523	1	1	1	1	1	1
10:1130343|1132297	1	0	0	0	0	0
10:1130343|1142186	1	1	1	1	1	1
10:1130343|1151207	1	1	1	1	1	1
10:1130343|1170964	0	0	0	1	1	0
10:1139392|1142186	1	1	1	1	0	1
10:1139392|1151207	0	1	0	0	0	0
10:114286846|114298089	0	1	0	0	0	0
10:114724315|114799885	1	0	1	1	1	1
10:114724315|114849299	1	0	1	0	0	0
10:114799784|114845992	0	0	1	0	0	0
10:114799784|114849299	1	0	1	1	1	0
10:114845806|114849299	0	0	1	1	0	0
10:1149539|1151207	1	1	1	1	1	0
10:1149542|1151207	0	1	1	1	1	0
10:1151066|1170964	0	0	0	0	1	0
10:11560534|11569566	0	1	0	0	1	0
10:11560534|11639716	1	1	0	0	0	0
10:11567385|11639716	0	1	0	0	0	0
10:116225457|116227975	1	0	0	0	0	0
10:116247717|116251637	1	0	0	1	1	0
10:116590611|116596005	0	1	0	0	0	0
10:116590611|116608496	1	1	0	0	0	0
10:116603500|116608496	1	1	0	1	0	0
10:116879949|116889297	0	0	1	0	0	0
10:116879949|116925405	0	0	1	0	0	0
10:116879949|116931050	0	0	1	0	0	0
10:116879949|117061553	0	0	1	0	0	0
10:11789348|11797607	1	0	1	0	0	0
10:11997231|12006124	0	1	0	0	0	0
10:12006008|12021164	1	0	0	0	0	0
10:12021056|12056183	1	1	0	1	0	0
10:12039671|12056183	1	1	1	1	1	1
10:120824911|120825082	0	0	0	0	1	0
10:120824911|120833449	0	1	0	0	0	0
10:120832953|120840224	0	1	0	0	0	0
10:120917180|120920593	0	1	0	0	0	0
10:120920427|120920593	1	1	0	1	1	0
10:120920427|120921926	1	1	0	1	1	0
10:120931894|120934104	0	1	0	1	0	0
10:120933249|120934104	0	1	0	1	1	0
10:12123471|12126750	0	0	0	1	0	0
10:12123471|12129728	0	0	0	0	1	0
10:12123471|12131254	1	0	1	0	0	0
10:12123471|12133683	1	1	1	1	1	1
10:12123471|12136270	1	1	1	1	1	1
10:12123471|12139995	0	0	0	0	1	0
10:12123471|12142261	0	1	1	0	0	0
10:12123471|12143180	1	0	1	1	0	0
10:12123471|12150014	1	1	1	0	1	0
10:12123471|12155063	1	1	1	1	1	0
10:12123471|12159754	0	0	1	0	0	0
10:12123471|12162266	1	1	1	1	1	0
10:12123471|12165757	1	0	0	0	0	0
10:12126539|12136270	0	0	1	0	0	0
10:121275021|121286936	1	1	0	0	0	0
10:12130985|12136270	0	0	1	0	0	0
10:12136072|12162266	1	1	1	0	0	0
10:12148245|12150014	1	1	1	1	1	1
10:12154899|12155063	0	1	1	0	0	0
10:12159672|12162266	0	1	1	0	0	0
10:12160748|12160917	1	0	0	0	1	0
10:12160748|12162266	0	0	0	1	1	0
10:12240704|12280484	0	0	1	0	0	0
10:12251966|12252321	0	1	0	0	1	0
10:122618155|122619794	0	1	0	0	0	0
10:122661815|122668396	0	0	0	1	0	0
10:123549684|123629553	1	0	0	1	0	0
10:123549684|123683844	1	0	0	1	1	0
10:123596233|123629553	0	1	1	0	1	0
10:123596233|123683844	1	0	0	0	0	0
10:123600597|123683844	1	0	0	1	0	0
10:123629521|123683844	1	0	0	1	1	0
10:123658356|123683844	1	1	0	0	0	0
10:123670421|123683844	0	0	1	0	0	0
10:123673305|123683844	0	0	0	0	1	0
10:123892124|123903221	1	0	1	1	1	0
10:125771849|125806240	0	0	0	1	1	0
10:125780772|125806240	1	0	0	0	0	1
10:125798031|125804435	0	0	0	0	1	0
10:125798031|125806240	1	0	1	1	1	1
10:126172708|126186697	1	0	0	0	0	0
10:126176991|126186697	1	1	1	1	0	0
10:126185530|126186697	1	0	0	0	0	1
10:126185530|126205840	1	0	0	1	0	0
10:126370176|126370948	1	1	1	1	1	1
10:126370176|126384781	1	1	1	0	1	1
10:126370176|126395456	1	1	1	1	1	1
10:126384727|126395456	1	1	1	1	1	0
10:126395205|126395456	1	1	1	1	1	1
10:126628943|126631876	1	1	1	0	1	0
10:126628943|126655350	0	0	1	0	0	0
10:126631026|126631876	1	1	1	1	1	0
10:126631026|126650977	1	1	1	1	1	0
10:126631026|126655350	1	1	1	1	1	0
10:126631026|126662967	0	0	1	0	1	1
10:126662214|126662967	0	0	0	1	1	1
10:126727566|126727724	0	0	1	1	0	0
10:126727566|126776888	1	0	1	0	1	0
10:126727566|126799662	1	0	1	1	1	0
10:126727566|126811437	1	0	0	0	0	0
10:126776760|126799662	1	0	1	1	1	0
10:126776760|126811437	1	0	0	0	0	0
10:126799559|126811437	1	0	1	1	1	1
10:126799559|126822181	1	0	0	0	0	0
10:128768966|128788867	1	0	1	1	0	1
10:128768966|128796513	0	0	1	0	0	0
10:128768966|128798571	1	0	1	1	1	1
10:128768966|128836080	0	0	0	0	0	1
10:128768966|128860040	0	0	1	0	0	1
10:128768966|128908618	0	0	1	0	0	0
10:128768966|128926028	0	0	1	1	1	1
10:128816974|128824688	0	0	0	1	0	0
10:128829914|128836080	0	0	0	0	1	0
10:128835983|128841428	1	0	0	0	0	0
10:128840889|128860040	1	0	0	1	1	0
10:128850945|128860040	1	0	1	0	1	0
10:128859932|128908618	1	0	0	1	1	0
10:128859932|128926028	1	0	0	1	0	0
10:128904495|128908618	1	0	0	1	1	0
10:128904495|128926028	1	0	0	0	1	0
10:128923738|128926028	1	0	1	1	1	0
10:129150173|129150329	0	0	0	0	1	0
10:129895098|129895281	0	0	0	1	1	0
10:129913192|129914271	0	0	1	0	0	0
10:131943475|131959261	1	1	0	0	1	0
10:131964771|131969900	0	1	1	0	0	0
10:131967697|131969900	0	0	0	0	1	0
10:13206128|13214765	1	0	0	0	0	0
10:13214376|13214765	1	1	1	1	1	0
10:133747962|133758963	0	0	0	1	0	0
10:133747962|133761295	0	1	1	1	0	0
10:133757472|133758963	1	1	1	1	1	1
10:133757599|133761060	0	1	0	0	0	0
10:133758856|133769715	0	0	0	0	1	0
10:134421419|134464009	0	1	0	0	1	0
10:134421419|134511423	0	1	0	0	0	0
10:134421419|134523960	0	1	0	0	1	0
10:134421419|134563349	0	1	0	0	0	0
10:134503896|134523960	0	1	0	0	0	0
10:134521817|134523960	0	1	0	0	0	0
10:135106003|135107273	1	0	0	0	0	0
10:135209217|135215749	0	0	0	1	0	0
10:135209217|135216277	1	1	1	1	1	0
10:135211939|135216277	0	0	0	1	0	0
10:135215033|135216277	0	0	0	0	1	0
10:14987104|14987564	0	1	0	0	0	0
10:15858834|15889942	1	1	0	1	1	0
10:15863655|15889942	1	1	0	0	0	0
10:15875629|15876615	0	0	0	0	1	0
10:15875629|15885271	0	1	0	0	0	0
10:15875629|15889942	1	1	0	1	1	0
10:16794538|16796988	0	0	0	0	0	1
10:16794538|16806509	1	0	0	0	0	0
10:16794538|16824083	1	1	1	0	1	0
10:17746430|17747740	1	1	1	1	1	1
10:21827762|21875277	1	0	0	0	0	0
10:21884343|22031057	0	1	0	0	0	0
10:21962279|22002879	1	0	0	0	0	0
10:21970261|21971186	0	0	1	0	0	1
10:21970261|22002879	1	0	1	1	0	1
10:22002701|22002879	1	1	0	0	0	0
10:22002701|22016857	1	1	1	1	1	1
10:22002701|22022016	0	0	1	0	0	0
10:22002701|22024164	1	1	1	1	0	0
10:225934|255988	1	0	1	0	0	0
10:225934|267296	1	1	1	1	1	0
10:22856780|22880710	0	1	0	0	0	0
10:22880558|22880710	0	1	0	0	0	0
10:22880558|22898646	1	1	1	0	0	0
10:24908402|24918979	0	1	0	0	0	0
10:264395|267296	0	0	0	1	0	0
10:26993606|26994323	1	0	0	0	1	1
10:27009147|27013056	0	1	0	0	0	0
10:27349274|27350171	0	0	1	0	1	0
10:27356086|27381441	0	0	0	0	1	0
10:27431316|27434519	1	1	1	1	0	0
10:27447478|27447615	0	1	0	0	0	0
10:27447478|27448687	0	1	0	0	0	0
10:27447478|27454468	0	1	0	0	0	0
10:27453993|27454468	0	1	1	0	0	0
10:27456031|27460012	0	1	0	0	0	0
10:27456031|27462188	0	0	1	0	0	0
10:27458873|27460012	0	1	1	0	1	0
10:27458873|27462188	1	1	1	1	0	0
10:27458873|27470510	0	1	1	1	0	0
10:27462047|27470510	0	1	0	0	0	0
10:27469882|27470510	0	1	0	0	0	0
10:28872328|28879761	0	1	0	0	0	0
10:28872328|28884970	1	1	1	1	1	1
10:29801664|29820217	1	0	0	0	0	0
10:30315032|30318795	1	0	0	0	0	0
10:3143557|3151672	0	1	0	1	1	1
10:3160974|3162236	1	1	1	1	1	1
10:31644073|31647262	1	1	0	1	1	0
10:31644073|31676195	1	1	0	1	0	0
10:31644073|31676727	0	1	0	0	0	0
10:31644076|31676195	0	1	0	0	0	0
10:31661947|31676195	1	1	0	1	1	0
10:31661947|31676727	0	1	0	1	1	0
10:31661947|31709678	0	1	0	0	0	0
10:31661947|31750166	0	1	0	0	0	0
10:31661947|31791437	0	1	0	0	0	0
10:31662051|31676727	0	1	0	0	0	0
10:3200232|3202522	0	1	0	0	0	0
10:3201106|3202522	1	1	0	1	0	0
10:3205917|3209234	1	1	0	1	0	1
10:32197100|32199491	1	1	1	1	1	1
10:32311068|32324922	0	0	0	0	1	0
10:32854486|32873232	0	1	0	0	0	0
10:33200814|33208843	0	0	0	1	0	0
10:33474556|33486637	1	0	0	0	0	0
10:33481209|33486637	0	0	0	1	1	0
10:34558585|34558827	1	0	0	0	0	0
10:34558585|34573173	1	1	1	0	1	0
10:34558585|34637043	1	0	0	0	0	0
10:34620045|34630744	1	0	0	0	0	0
10:34620045|34649187	1	1	0	0	0	0
10:34630555|34649187	1	0	0	0	0	0
10:34636893|34649187	1	0	0	0	0	0
10:34648075|34649187	1	0	0	0	0	0
10:34648075|34673182	1	0	0	0	0	1
10:34661426|34673182	1	0	0	0	1	0
10:34663802|34673182	1	1	0	0	0	0
10:34739245|34759191	1	1	0	0	0	0
10:34739245|34806087	1	1	0	0	0	0
10:34985246|34989132	1	0	1	0	0	1
10:35321363|35322201	1	0	0	1	1	0
10:35321363|35333796	0	1	0	0	0	0
10:35321363|35338693	1	0	0	0	0	0
10:35349802|35360267	1	1	1	0	0	0
10:35351888|35360267	0	1	0	0	0	0
10:355971|387269	1	0	0	0	0	0
10:355971|391050	0	0	1	0	0	0
10:35772332|35805551	1	0	0	1	1	0
10:35790429|35805551	1	1	0	0	0	0
10:35790429|35819171	0	0	0	0	1	0
10:35805451|35814927	0	0	0	1	0	0
10:35805451|35819171	1	1	1	1	1	1
10:35805451|35842113	1	1	0	0	0	0
10:372946|375541	0	0	1	0	0	0
10:394581|395394	0	0	1	0	0	0
10:412215|430086	1	0	0	0	0	0
10:454866|461828	0	0	0	1	0	0
10:46121399|46122553	0	0	1	0	0	0
10:46121399|46135411	0	0	0	0	1	0
10:465005|468973	0	0	0	1	0	0
10:468764|532470	1	0	0	0	0	0
10:47909170|47909819	0	1	0	0	0	0
10:486811|532470	1	0	0	0	0	0
10:4872867|4878001	1	0	0	0	0	0
10:4872867|4884696	1	0	0	0	0	0
10:4872867|4889422	1	0	0	0	0	0
10:4872867|4889491	1	0	0	0	0	0
10:4872867|4889852	1	0	0	0	0	0
10:4872867|4915499	1	0	0	0	0	0
10:4872867|4932115	1	0	0	0	0	0
10:4872867|4950612	1	0	0	0	0	0
10:4872867|4951798	1	0	0	0	0	0
10:4872867|4975522	1	0	0	0	0	0
10:4915406|4950612	1	0	0	0	0	0
10:4915406|4951798	1	0	0	0	0	0
10:4915406|4975522	1	0	0	0	0	0
10:4950543|4951798	1	0	0	0	0	0
10:49533940|49618211	0	1	0	1	0	0
10:49609655|49613024	1	1	1	0	0	0
10:49609655|49618211	1	1	1	1	0	1
10:5011014|5141071	1	0	0	0	0	0
10:5043706|5046040	1	0	0	0	0	0
10:51040849|51051678	0	0	1	0	0	0
10:51579128|51581378	1	0	0	1	1	0
10:51582183|51585599	0	0	0	1	1	0
10:51761756|51767836	1	0	0	0	0	0
10:518379|532470	1	0	1	1	1	0
10:52193236|52350007	0	1	0	0	1	0
10:52220433|52226692	0	1	0	0	1	0
10:52220433|52350007	0	0	1	0	0	0
10:52279591|52350007	1	0	0	1	0	0
10:5751493|5756170	0	1	0	0	0	1
10:5762507|5769086	1	0	0	0	0	0
10:5810176|5842668	0	0	0	0	1	0
10:5815805|5842668	1	1	1	0	1	0
10:5827105|5842668	1	1	1	1	1	0
10:5827815|5842668	0	1	0	0	0	0
10:5836848|5842668	1	1	1	0	1	1
10:5843223|5843421	0	0	0	0	1	0
10:5851131|5851276	0	1	0	0	0	0
10:5944983|5969504	0	0	0	1	0	0
10:6255586|6259154	0	0	0	1	0	0
10:69714352|69773943	1	1	0	1	0	0
10:69714352|69804320	0	1	0	0	0	0
10:69726440|69773943	1	1	1	1	1	1
10:69726440|69804320	1	0	0	0	0	0
10:69747800|69773943	1	0	0	0	0	0
10:69748420|69773943	1	0	0	1	1	1
10:69748420|69804320	0	0	0	0	0	1
10:69750661|69804320	1	0	0	0	0	0
10:69773783|69833443	0	1	0	1	0	0
10:69785303|69804315	1	1	1	1	0	0
10:69785303|69804320	1	1	1	1	1	1
10:69785303|69826974	1	0	0	0	0	0
10:69797850|69804320	1	0	0	0	0	0
10:70191619|70204840	0	1	0	0	0	0
10:70196768|70218992	0	1	0	0	0	0
10:70196768|70229920	0	1	1	0	1	0
10:70209785|70225569	0	0	1	0	0	0
10:70218861|70225569	0	0	1	0	0	0
10:70218861|70228063	0	0	1	0	0	0
10:70218861|70229920	1	1	1	0	1	0
10:70227880|70229920	0	1	1	1	1	0
10:70246901|70248386	0	1	0	0	1	0
10:70246901|70253327	1	1	0	1	0	1
10:70246901|70266475	0	1	1	0	1	0
10:70261736|70266475	0	0	0	0	0	1
10:70263389|70276600	0	0	1	0	0	0
10:70482212|70497646	0	1	1	0	0	0
10:70482212|70500418	0	0	1	1	0	0
10:70496633|70502326	0	1	0	0	0	0
10:70497602|70500418	0	1	0	1	1	0
10:70497602|70502326	1	1	1	1	1	1
10:70500386|70502326	0	0	0	1	1	0
10:70500386|70507323	1	0	0	0	0	0
10:70506918|70507323	0	0	0	0	1	0
10:70507131|70507323	0	1	0	0	0	0
10:70723047|70726959	0	1	0	0	0	0
10:70729957|70737444	0	0	0	0	1	0
10:70733301|70741337	0	0	1	0	0	0
10:70945743|70947512	0	1	1	0	0	0
10:70945743|70951522	0	0	0	0	0	1
10:70958128|70962799	0	0	0	1	0	0
10:71136690|71139851	0	0	1	0	0	0
10:71912019|71920825	1	1	0	1	1	1
10:71912019|71921687	1	1	1	1	1	1
10:71912019|71922515	0	0	0	1	0	0
10:71914844|71920825	0	0	0	1	0	0
10:71977568|71978573	0	1	0	0	0	1
10:7203065|7326052	0	1	0	0	0	0
10:72285679|72291210	1	0	0	0	0	0
10:7230586|7247890	0	1	0	0	0	0
10:7230586|7269899	0	1	0	0	0	0
10:7239510|7327916	0	0	0	1	0	0
10:7262373|7269899	1	1	0	1	1	0
10:7262373|7285667	0	0	0	0	1	0
10:7262373|7290611	0	0	0	1	0	0
10:7262373|7318951	0	1	0	0	0	0
10:7262373|7327916	0	1	1	1	1	0
10:7269817|7327916	0	1	0	0	0	0
10:7285520|7290611	0	0	0	0	1	0
10:7285520|7318951	0	0	0	1	0	0
10:7285520|7327916	1	1	1	1	1	0
10:7290510|7327916	0	1	1	1	1	0
10:73103966|73104472	0	0	0	1	0	0
10:73103966|73111545	0	0	1	1	0	0
10:7318854|7327916	1	1	1	1	1	1
10:7318854|7423911	1	1	0	0	0	0
10:7325866|7327916	0	1	0	0	0	0
10:73580039|73581722	1	0	0	0	0	0
10:73956569|73956747	1	1	1	0	0	0
10:73956569|73963282	0	1	0	1	0	0
10:73956569|73970589	0	0	0	1	0	0
10:73956569|73973089	0	0	1	0	0	0
10:73956569|73976692	0	1	0	1	1	0
10:7405840|7423911	0	1	0	1	1	0
10:7409611|7412337	0	1	0	1	0	0
10:7409611|7423911	1	1	1	1	1	0
10:74100547|74100928	1	1	1	1	1	1
10:74100547|74103269	0	0	0	0	1	0
10:7412243|7423911	0	1	1	0	0	0
10:74468041|74475660	1	1	1	1	1	1
10:74468041|74502031	1	0	0	0	0	0
10:74474869|74475660	1	1	1	1	1	1
10:74474869|74479203	0	0	0	1	0	0
10:74474869|74501603	1	0	0	0	0	0
10:74474869|74502031	1	0	0	0	1	0
10:74501480|74502031	1	0	0	1	0	0
10:74520750|74522856	1	0	0	0	0	0
10:74594117|74631338	1	0	0	0	0	0
10:74912051|74920309	1	0	0	0	0	0
10:74914014|74916413	0	0	0	0	1	0
10:75147447|75157032	0	0	0	1	0	0
10:75147447|75160615	0	0	1	0	1	0
10:75156277|75158143	0	1	0	0	0	0
10:75156277|75160615	1	1	1	1	1	1
10:75289438|75299351	1	0	0	0	0	0
10:75296027|75299351	1	1	1	1	1	1
10:75302561|75302889	1	1	1	1	1	0
10:75331179|75336119	1	0	1	1	1	0
10:75335270|75336119	1	0	0	0	0	0
10:75464744|75481262	0	1	0	0	0	0
10:75472962|75481262	0	1	0	0	0	0
10:75478918|75481262	0	1	0	0	1	0
10:75506388|75506762	1	1	0	0	0	0
10:75576781|75583842	1	0	0	0	0	0
10:75579290|75583842	0	0	0	1	1	0
10:75830428|75832610	0	0	0	1	0	0
10:75830428|75834661	1	1	0	1	0	0
10:75830428|75854219	1	1	0	0	0	0
10:75848954|75854219	0	0	0	1	0	0
10:76153899|76158337	1	1	0	1	0	0
10:76349040|76360251	1	1	0	0	1	1
10:76598441|76603236	1	1	1	1	1	0
10:76602358|76603236	0	1	1	0	1	0
10:76910272|76910864	1	1	0	1	1	0
10:76910272|76928416	1	1	0	0	0	1
10:76924403|76928416	0	0	0	0	1	0
10:7838084|7844817	0	1	0	0	0	0
10:7839010|7844817	1	1	1	1	1	1
10:79613112|79614128	1	1	1	1	1	1
10:79613112|79628955	1	0	0	1	0	0
10:79741912|79750925	0	0	0	1	0	0
10:79764474|79770298	0	1	1	0	0	0
10:80878672|80899534	1	0	0	0	0	0
10:80878672|80921890	1	0	0	1	0	0
10:80878672|80976031	1	0	0	1	1	0
10:80961341|80976031	1	0	1	1	1	1
10:81813152|81816161	0	0	1	0	0	0
10:860682|876917	0	0	0	0	1	0
10:86130770|86133571	1	1	1	0	1	0
10:86177527|86185649	1	1	1	1	1	1
10:86177527|86198463	1	1	1	1	1	0
10:86177527|86223772	1	0	0	0	0	0
10:86177527|86237420	1	0	1	0	0	0
10:86198038|86237420	0	0	1	0	0	0
10:86198268|86237420	0	1	1	0	1	1
10:875325|875534	1	0	0	0	0	1
10:875325|890995	1	0	1	0	1	0
10:875325|910210	1	0	0	0	0	0
10:875325|931700	1	0	0	1	1	0
10:87898576|87966405	0	0	0	1	0	0
10:88203032|88233730	1	0	0	0	0	0
10:88211724|88221044	1	1	0	0	1	0
10:88211724|88233730	1	0	0	0	0	0
10:88212977|88220253	0	1	0	0	0	0
10:88213413|88230860	1	0	0	0	0	0
10:88220156|88227263	0	0	0	1	0	0
10:88230749|88233730	1	1	1	0	0	0
10:88231965|88233730	0	1	0	0	0	0
10:882343|890995	1	0	1	0	0	0
10:882343|931700	0	1	0	0	1	0
10:88817448|88820582	0	0	0	0	1	0
10:88817448|88822592	0	0	0	1	0	0
10:88817448|88827914	1	0	0	0	0	0
10:888872|890995	0	0	0	0	1	0
10:888872|931700	1	1	0	1	1	0
10:89468953|89475600	0	0	1	0	0	0
10:89527430|89536184	1	1	1	1	1	1
10:89530709|89536184	1	1	0	1	0	1
10:89536078|89544427	0	0	0	0	1	0
10:90661413|90682193	1	1	0	0	0	0
10:909683|910210	1	1	1	0	1	1
10:909683|931700	1	1	1	1	1	1
10:910063|931700	1	0	0	0	0	0
10:915953|931700	1	0	0	1	0	0
10:930387|931700	1	1	1	1	1	1
10:930387|934997	0	1	0	0	0	0
10:930387|936769	1	0	0	1	0	0
10:930387|949456	0	1	0	1	0	1
10:93185038|93221941	1	1	1	1	1	0
10:93220184|93221941	0	0	0	1	0	0
10:93579027|93602148	1	1	0	0	0	0
10:93711160|93726514	1	1	0	1	1	0
10:93751876|93757508	0	0	0	1	0	0
10:93751876|93768032	0	1	0	0	0	0
10:93754292|93757508	1	1	1	1	1	0
10:93754292|93768032	1	1	1	1	1	0
10:93754292|93773786	0	1	0	0	0	0
10:93754292|93776222	0	0	0	0	1	0
10:93756126|93757508	1	1	1	1	1	1
10:93756126|93768032	0	1	0	1	1	1
10:93758756|93759185	0	1	0	0	0	0
10:93841077|93851701	0	1	1	1	1	0
10:93902786|93904869	1	1	0	1	1	0
10:93902786|93940776	0	1	0	0	0	0
10:93902786|93952393	0	1	0	0	0	0
10:94268485|94315226	0	0	0	0	1	0
10:94653106|94659401	1	1	1	1	1	0
10:94653106|94669388	1	0	0	0	1	0
10:94653106|94679807	1	1	0	0	0	0
10:95107374|95109726	0	0	0	1	1	0
10:95140976|95148911	1	0	0	1	1	1
10:95790440|95792009	1	0	0	0	0	0
10:96005703|96006378	1	0	0	0	0	0
10:96018557|96018907	1	0	0	0	0	0
10:96347986|96354611	0	0	0	1	0	0
10:96347986|96367783	0	0	1	1	0	0
10:96997686|97007123	0	1	0	0	0	0
10:96998325|97007123	0	0	1	0	0	0
10:97023621|97031541	0	1	0	0	0	0
10:97386460|97402963	0	0	1	0	0	0
10:97396850|97402963	1	1	0	0	1	0
10:97810013|97810223	1	0	0	1	0	0
10:98303833|98325183	1	1	1	1	1	1
10:98303833|98336586	1	1	1	0	0	0
10:98667022|98667504	0	1	0	1	1	0
10:98667022|98711953	1	1	0	1	0	0
10:98703870|98711953	1	1	1	1	1	1
10:98708765|98711953	0	1	0	1	1	0
10:99131830|99148381	0	1	0	0	0	0
10:99144923|99145750	1	0	0	1	0	0
10:99148009|99148381	0	0	0	0	0	1
10:99150180|99150601	1	1	0	1	1	0
10:99150180|99153517	0	1	0	0	1	0
10:99196174|99197507	1	1	1	1	1	0
10:99196174|99198460	0	0	0	1	0	0
10:99196948|99197507	1	1	1	1	1	1
10:99196948|99198460	0	1	0	0	1	0
10:99220452|99227340	0	0	0	1	0	0
10:99220452|99228163	1	0	1	1	0	0
10:99236440|99238146	1	1	1	1	0	1
10:99416042|99416731	1	0	0	1	0	1
10:99416042|99422725	1	1	0	0	0	1
10:99416042|99424741	0	0	0	0	1	0
11:1000432|1003804	0	0	0	1	1	0
11:10049999|10064528	1	0	1	1	0	0
11:102056749|102076805	1	0	0	0	0	0
11:102056749|102080295	1	0	1	1	0	0
11:102076624|102080295	1	0	0	1	1	0
11:102076624|102094483	0	0	1	1	0	0
11:103151077|103158334	0	1	0	0	0	0
11:103151077|103194718	0	0	1	0	0	0
11:103173822|103194718	1	0	1	0	0	1
11:103182607|103194718	1	0	1	0	0	0
11:106849345|106856857	1	0	1	0	0	0
11:107673727|107673881	0	1	0	0	0	0
11:107673727|107677602	1	1	0	0	0	0
11:107673727|107686691	0	1	1	0	0	0
11:108042926|108044578	0	0	0	1	1	0
11:108042926|108047817	0	1	0	1	1	0
11:108042926|108061227	0	0	1	0	0	0
11:108046973|108047817	0	1	1	0	1	0
11:108095511|108129802	0	0	1	0	0	0
11:108098322|108100050	0	1	1	0	0	0
11:108098322|108106561	1	1	1	0	1	0
11:108098322|108160528	0	0	1	0	0	0
11:108106397|108119829	0	1	0	0	0	0
11:108137898|108138069	1	1	1	0	1	0
11:108170441|108175579	0	1	1	0	0	0
11:108172375|108175579	1	0	1	0	0	0
11:108186550|108188248	1	0	1	0	0	0
11:108186550|108206688	0	0	1	0	0	0
11:10821637|10821813	0	0	0	0	1	0
11:10827634|10828366	0	1	0	0	0	0
11:108559663|108594189	0	0	0	1	0	0
11:108586606|108594189	0	1	0	0	0	0
11:110007388|110008139	0	1	1	0	0	0
11:110007388|110030215	1	1	1	1	0	0
11:110134685|110135599	1	1	0	1	1	0
11:111907997|111910121	1	1	0	0	0	0
11:111907997|111914257	0	1	0	0	0	0
11:11348633|11362551	0	1	1	0	0	1
11:11394062|11400811	0	1	0	0	0	0
11:114314578|114320888	0	0	1	0	0	0
11:116734384|116744352	1	1	0	0	1	0
11:117023157|117034608	1	1	1	1	1	1
11:117030650|117034608	0	1	0	0	0	0
11:117031861|117034608	0	0	0	0	1	0
11:117052132|117053522	0	1	0	0	0	0
11:117054495|117054855	0	1	1	0	0	0
11:117109317|117110576	1	1	1	0	0	0
11:118245611|118245944	0	0	1	0	0	0
11:118360507|118363945	0	1	0	0	0	0
11:118422501|118423050	1	1	0	0	1	0
11:118422501|118430579	1	0	0	0	0	1
11:118425174|118430579	0	1	0	0	0	0
11:118427621|118430579	1	0	0	0	0	0
11:118451961|118455359	1	1	0	0	1	0
11:118453894|118455359	0	0	1	0	0	0
11:118454524|118455359	0	0	0	0	1	0
11:118656761|118657227	1	1	1	0	0	0
11:118967852|118971118	1	0	0	0	0	0
11:119002245|119003929	1	1	1	1	0	0
11:119003574|119003929	0	1	0	0	0	0
11:119142445|119145663	0	0	0	1	0	0
11:119144578|119145663	0	1	1	0	1	1
11:119146707|119168191	0	0	1	0	0	0
11:119155679|119156276	0	1	0	0	1	0
11:119167628|119168191	1	1	1	1	0	1
11:119545869|119549475	1	0	1	0	0	1
11:120276827|120278532	1	1	1	1	1	1
11:120276827|120280159	1	1	1	1	1	0
11:120276827|120302620	1	1	1	0	1	0
11:120310838|120316173	0	1	0	1	1	1
11:120317112|120338017	0	1	0	0	0	0
11:120335946|120338017	0	1	1	0	1	0
11:120343759|120348235	0	1	0	0	0	0
11:120345269|120348235	0	1	1	1	1	0
11:120346049|120348235	0	1	0	0	0	0
11:120347370|120348235	1	1	1	1	1	1
11:120916383|120918376	0	0	1	0	0	0
11:120916383|120924441	1	1	0	0	0	0
11:120916383|120930794	1	1	1	1	1	1
11:120924339|120930794	0	0	1	0	0	0
11:121444950|121454292	0	1	0	0	0	0
11:121444950|121476280	0	1	0	0	0	0
11:121454167|121461865	0	1	0	0	0	0
11:121454167|121466481	0	0	0	1	0	0
11:122646927|122647918	1	0	1	1	1	1
11:122646927|122650403	1	0	0	0	0	0
11:122646927|122653930	1	0	0	0	0	0
11:122646927|122660016	0	0	0	0	0	1
11:123464790|123465546	1	1	0	1	1	0
11:123464790|123466745	0	1	0	0	1	0
11:123464790|123474249	1	0	0	0	0	0
11:123489401|123489932	1	0	0	1	1	0
11:124517261|124518071	1	0	0	0	1	0
11:125448845|125450100	1	0	0	0	0	0
11:125465776|125467014	1	1	0	0	0	0
11:125466954|125478184	0	1	0	0	1	0
11:125472198|125474142	0	1	0	0	0	0
11:125475524|125478184	1	0	0	0	0	0
11:125479329|125479484	0	0	0	0	0	1
11:125848199|125893432	0	0	1	0	0	0
11:125853767|125864947	0	0	1	0	0	0
11:126275991|126279306	0	0	0	1	1	0
11:126275991|126283543	0	0	0	1	0	0
11:12696956|12785981	0	0	0	0	1	0
11:12785726|12785981	1	0	1	1	1	1
11:128350086|128360471	1	1	0	1	0	0
11:128354718|128360471	1	1	0	0	0	1
11:12883797|12886447	1	0	0	1	1	0
11:12889360|12889522	0	0	0	1	0	0
11:128932175|128997200	0	0	0	0	1	0
11:128963516|128994789	1	0	1	0	0	0
11:128963516|128997200	1	0	1	1	0	0
11:128963516|129034322	0	0	1	0	1	1
11:128993341|128994789	1	0	0	1	1	0
11:128993341|128997200	1	0	1	1	1	0
11:128993341|129034322	1	0	1	1	1	0
11:12934795|12935071	0	0	0	1	0	0
11:129825407|129827805	0	0	1	0	0	0
11:129825407|129830977	1	1	1	1	1	0
11:129827731|129830894	0	0	1	0	0	0
11:129979324|130000061	0	0	1	0	0	0
11:129996595|130005610	0	0	0	1	0	0
11:130108339|130109791	1	0	0	0	0	0
11:130130751|130131824	1	1	1	1	1	1
11:1307232|1311639	1	1	1	0	1	0
11:1307232|1317024	1	1	1	1	1	1
11:1309854|1317024	0	0	0	1	0	0
11:13435077|13443385	1	1	1	1	1	1
11:13435077|13466728	1	1	0	0	1	1
11:14793483|14810788	0	0	1	1	1	0
11:16863094|16892729	0	0	1	0	0	0
11:17153463|17167489	0	0	1	0	0	0
11:17167215|17167489	0	0	1	0	1	0
11:17899755|18029623	0	1	1	1	1	1
11:17899755|18031686	0	0	1	0	1	0
11:17981017|18029623	0	0	1	1	1	1
11:17981017|18031686	0	0	0	0	1	0
11:18010144|18017456	0	1	1	0	0	0
11:18010144|18029623	0	0	1	1	1	0
11:18022044|18029623	0	0	0	0	1	0
11:18305342|18307006	1	1	0	1	1	0
11:18305342|18308257	0	1	1	0	1	0
11:18312989|18313566	0	1	0	0	0	1
11:18312989|18314523	1	1	1	1	1	1
11:18524033|18531212	1	0	0	1	0	0
11:18524033|18541150	0	1	1	0	1	0
11:18528404|18531212	1	1	1	1	1	0
11:18536225|18537711	1	1	1	1	1	0
11:18536225|18541150	1	1	1	1	1	1
11:18591761|18592285	0	1	0	0	0	0
11:18591761|18600355	1	1	0	0	0	0
11:18596894|18600355	0	1	0	0	0	0
11:19998293|20005793	0	0	1	1	0	0
11:20065527|20067216	1	0	1	0	0	0
11:20075626|20083905	0	0	0	1	0	0
11:20083853|20089944	0	0	1	0	0	0
11:20083853|20104725	1	0	0	0	0	0
11:20101610|20104725	0	0	0	1	0	0
11:20385783|20404804	0	0	0	0	1	0
11:20409565|20515800	0	0	0	1	0	0
11:20424465|20448411	0	1	0	0	0	0
11:22225350|22249132	1	1	1	0	0	0
11:22225350|22261230	0	1	1	0	0	0
11:22225350|22297745	0	0	1	0	0	0
11:22257709|22261230	1	0	0	0	0	0
11:230452|233437	0	0	0	0	1	0
11:27393162|27414065	1	0	1	1	0	0
11:27393162|27434407	1	0	0	0	0	0
11:27395098|27395593	1	0	0	0	0	0
11:27403735|27407015	1	0	0	0	0	0
11:27412641|27434407	1	0	0	0	0	0
11:28056934|28058211	1	0	0	0	0	0
11:28056934|28084063	1	0	0	0	0	0
11:28080473|28080708	0	1	1	0	0	0
11:28080473|28084063	1	0	0	0	0	0
11:28080473|28113060	1	1	0	0	0	0
11:28098554|28113060	0	1	0	0	0	0
11:28232609|28233878	0	0	0	1	0	0
11:28232609|28255132	0	1	0	0	0	0
11:28249542|28250478	1	0	0	0	0	0
11:28249542|28252532	0	1	0	0	0	0
11:28250418|28252532	1	1	1	1	1	0
11:28250418|28255132	1	0	0	1	0	0
11:2972489|3000467	0	0	1	0	1	0
11:2991033|3000467	0	1	1	1	0	1
11:2997254|3000467	0	1	1	1	1	0
11:3033425|3041562	1	0	0	0	0	0
11:3038336|3038525	1	0	0	0	0	0
11:32610140|32611187	0	1	1	0	0	0
11:32611093|32617593	0	1	1	0	0	0
11:32948703|32949669	1	1	1	0	0	0
11:32948703|32956981	1	1	1	1	1	1
11:32948703|32979632	0	1	0	1	1	0
11:33087376|33090405	0	1	0	0	0	0
11:33106637|33182915	0	0	0	1	0	0
11:33127113|33127610	0	1	0	0	0	0
11:33301303|33309057	0	0	0	1	0	0
11:33305723|33306187	0	1	0	0	0	0
11:33307959|33308498	1	1	0	1	0	0
11:33307959|33309057	1	1	1	1	1	1
11:33307959|33327555	1	0	0	0	0	0
11:33307959|33350179	0	0	0	1	0	0
11:33368839|33370833	0	0	0	0	1	0
11:33572586|33573787	1	1	1	0	0	1
11:33581295|33605047	1	0	0	0	0	0
11:34093273|34098189	1	1	0	1	1	0
11:34101175|34107960	1	0	0	0	0	0
11:34101175|34111003	1	0	0	0	0	0
11:34107611|34107960	1	1	1	1	1	0
11:34107611|34112225	0	0	1	0	1	0
11:34107611|34113603	0	0	0	0	1	1
11:34107852|34111003	0	0	1	0	0	0
11:34110942|34112225	1	1	1	1	1	0
11:34110942|34113603	0	0	1	1	0	1
11:34111726|34112225	0	1	1	1	1	1
11:34111726|34113603	0	1	1	1	1	1
11:34129758|34149146	0	0	0	1	0	0
11:34139727|34140050	1	0	0	0	0	0
11:34149046|34152432	0	0	0	1	0	0
11:34175812|34176316	1	0	0	1	0	0
11:34969053|34991833	1	0	1	0	0	0
11:34978931|34999729	1	1	1	1	1	1
11:34978931|35006275	1	0	0	0	1	1
11:34991686|35006275	1	0	0	1	1	1
11:35222629|35226187	0	0	0	0	0	1
11:35222629|35229753	0	0	0	0	0	1
11:35222629|35231601	0	0	0	0	0	1
11:36103203|36120011	1	0	1	1	1	1
11:36248635|36248980	1	1	1	1	1	1
11:3697739|3716836	1	0	0	0	0	0
11:3712577|3712719	0	1	0	0	0	0
11:3712577|3714605	1	1	0	1	1	0
11:3712577|3716836	0	1	1	0	1	0
11:3712577|3727857	0	0	0	0	1	0
11:3723693|3727857	0	1	0	0	1	0
11:3726430|3727857	0	1	1	1	0	0
11:3748460|3774638	0	0	0	0	1	0
11:3752621|3752808	1	1	0	0	0	0
11:3752621|3756554	0	0	0	1	0	0
11:3752621|3765879	0	0	0	0	1	0
11:3752621|3774638	1	1	1	1	0	1
11:3756421|3774638	1	0	0	1	1	0
11:3765739|3774638	0	0	0	1	0	0
11:3777946|3778768	0	1	0	0	0	0
11:3784132|3789974	1	0	0	0	0	0
11:3784132|3797251	0	0	0	1	0	0
11:3784132|3803375	0	0	1	0	0	0
11:3789811|3789974	1	1	1	1	1	1
11:3789811|3794969	0	1	0	0	0	0
11:3789811|3797251	1	1	1	1	1	0
11:3792978|3794969	0	1	1	0	0	0
11:3792978|3797251	0	1	0	1	0	0
11:3794862|3797251	1	1	1	1	1	1
11:3988782|4045217	1	1	0	0	0	0
11:3988782|4080626	0	1	0	0	0	0
11:4076756|4080626	0	1	0	1	0	0
11:4076756|4095909	0	1	0	0	0	0
11:4091256|4091433	1	1	0	0	0	0
11:4123223|4127453	0	1	0	0	0	0
11:4123223|4133292	1	1	1	0	0	0
11:4127276|4127453	0	1	0	0	0	0
11:4128665|4133292	1	0	0	1	0	0
11:4130874|4133292	0	1	0	0	0	0
11:43421438|43429127	0	1	0	0	0	0
11:43469552|43472815	0	1	0	0	0	0
11:43772461|43861614	0	1	0	0	0	0
11:43819870|43861614	0	1	0	0	0	0
11:43852526|43861614	1	1	1	1	1	1
11:43859867|43861614	1	1	0	0	1	1
11:44129233|44130833	0	1	0	0	0	0
11:44129233|44135851	1	0	1	0	1	1
11:44129233|44151688	1	1	1	0	0	1
11:44129233|44193292	1	1	1	0	0	0
11:45880282|45882583	0	1	0	0	0	0
11:46098305|46113774	1	1	1	1	1	0
11:46439463|46455178	0	0	0	1	0	0
11:46455024|46456587	1	0	1	1	1	0
11:46455024|46465148	0	0	0	1	1	0
11:46515158|46515754	1	1	1	1	1	0
11:46515158|46529920	1	1	1	1	1	1
11:46515158|46534363	1	1	1	1	1	1
11:46515158|46570050	1	1	1	1	1	0
11:46529741|46529920	0	0	0	1	0	0
11:46529741|46534363	1	1	1	1	1	1
11:46529741|46570050	0	0	0	1	0	0
11:46534277|46570050	0	0	0	0	1	0
11:46552738|46552999	0	1	0	1	0	0
11:46552738|46553407	0	1	0	0	0	0
11:46563495|46570050	0	0	1	1	1	1
11:46564235|46564948	0	0	0	0	1	0
11:46565525|46570050	0	0	0	1	0	0
11:46567070|46567326	0	0	1	0	0	0
11:46567154|46567326	0	1	1	1	1	0
11:46567154|46570050	0	0	1	0	1	0
11:46568663|46570050	0	1	0	0	0	0
11:46700936|46701232	0	0	0	1	0	0
11:46749546|46750387	0	0	0	1	1	0
11:46771824|46775047	0	0	1	0	0	0
11:46791513|46810323	1	0	0	0	0	0
11:46801744|46802035	1	1	0	1	0	0
11:46817144|46831424	1	0	0	0	0	0
11:46910962|46912045	0	0	0	0	0	1
11:46914524|46916842	0	0	1	0	0	0
11:46958103|47074069	0	0	0	1	0	0
11:46958118|47074069	0	0	0	1	1	0
11:47008759|47074069	0	0	0	1	1	0
11:47044890|47074069	0	0	0	1	1	0
11:47164435|47165112	0	0	0	1	0	0
11:47176727|47179473	0	0	0	1	0	0
11:47187819|47189802	0	0	1	1	1	0
11:47237887|47256223	1	1	0	0	0	0
11:47237887|47256963	0	0	0	1	0	0
11:47237887|47260506	0	1	0	0	0	0
11:47298283|47303304	0	0	0	1	0	0
11:47303932|47304520	0	0	0	0	1	0
11:47305729|47308085	0	0	0	0	1	0
11:47441815|47442278	0	1	0	1	0	0
11:47444125|47444524	1	1	1	1	1	0
11:47444125|47444540	0	0	0	0	1	0
11:47446158|47446797	0	0	0	0	1	0
11:47493743|47510576	1	0	1	1	0	1
11:47493743|47528449	0	0	0	0	1	0
11:47498398|47504408	0	0	1	1	1	0
11:47500429|47510576	0	1	0	0	0	0
11:47504247|47505084	0	0	1	1	0	0
11:47504247|47510576	1	1	0	1	0	0
11:47505005|47506075	1	1	1	1	1	1
11:47505941|47510576	1	0	1	0	0	0
11:47508302|47510576	0	0	0	1	0	0
11:47603640|47604020	1	1	0	1	1	1
11:47644253|47647293	1	1	0	1	1	1
11:47644253|47648679	0	0	0	0	1	0
11:47644253|47656286	0	0	0	0	0	1
11:47647226|47648679	1	1	0	1	1	0
11:47647226|47653263	0	0	0	1	1	0
11:47647226|47656286	1	1	0	1	0	0
11:47648632|47652639	0	0	0	0	1	1
11:47650505|47652639	0	1	1	1	1	1
11:47653206|47656286	1	1	1	1	0	1
11:47744528|47744868	0	1	0	0	0	0
11:47774468|47776216	1	1	1	1	1	1
11:47809734|47810163	0	0	0	1	1	0
11:47813482|47814498	0	0	0	0	0	1
11:47819331|47820015	0	1	0	1	0	0
11:47819331|47823482	0	0	1	0	0	0
11:47843276|47859175	1	0	0	0	1	0
11:47848627|47859175	1	0	1	0	0	0
11:48131610|48146738	1	0	0	0	0	0
11:48134299|48152268	1	0	0	0	0	0
11:48161038|48161328	1	0	1	1	0	0
11:48164471|48168515	1	0	0	0	0	0
11:5624476|5624965	1	0	1	0	0	0
11:57258697|57259335	1	1	1	1	1	1
11:57261466|57263637	0	0	0	1	0	0
11:57449894|57456137	0	1	0	0	0	0
11:57460083|57463515	0	1	0	0	0	0
11:57460083|57464345	1	1	0	0	0	0
11:57463392|57464345	0	0	0	0	1	0
11:58317259|58318705	0	1	0	0	0	0
11:58317259|58322413	0	1	0	0	0	0
11:58338029|58338186	0	1	0	0	0	1
11:59406521|59410453	0	0	0	0	1	0
11:59406521|59410508	1	1	0	1	1	0
11:59408850|59415386	1	0	0	0	0	0
11:59410353|59415386	1	1	0	1	0	0
11:59426339|59426942	1	1	0	0	1	0
11:60687158|60688460	1	1	1	1	1	1
11:61071337|61079556	0	0	0	1	0	0
11:61077767|61079308	0	0	1	0	0	0
11:61079256|61079556	1	0	0	1	0	0
11:61079256|61081958	0	0	0	1	0	0
11:61079256|61100480	0	1	0	0	0	0
11:61089067|61090566	0	0	0	0	0	1
11:61090483|61099163	0	0	0	0	1	0
11:61093083|61097546	0	0	0	1	0	0
11:61094251|61097546	1	0	0	0	1	0
11:61096835|61097546	1	1	1	1	1	0
11:61102092|61113418	1	0	1	1	1	0
11:61124002|61124200	0	1	0	0	0	0
11:61131724|61133688	0	0	0	1	0	0
11:61131948|61135470	0	0	0	1	0	0
11:61133517|61133688	0	1	1	1	1	0
11:61133517|61135470	1	1	1	1	1	1
11:61133590|61135470	0	0	0	1	0	0
11:61205097|61205585	1	1	1	1	1	1
11:61205097|61205592	0	0	0	0	0	1
11:61205097|61205834	0	0	0	1	0	0
11:61205097|61207092	0	0	0	0	1	0
11:61570273|61570931	0	0	0	0	1	0
11:61570835|61580825	0	0	0	0	1	0
11:61571142|61580825	0	0	0	0	1	0
11:61574136|61578547	1	1	1	1	1	0
11:61579943|61580825	0	0	0	1	0	0
11:61595967|61608197	0	1	0	0	0	0
11:61595967|61615756	0	1	0	0	0	0
11:61595967|61615885	0	1	0	0	0	0
11:61595967|61625002	0	1	0	0	0	0
11:61595967|61631258	0	1	0	0	0	0
11:61595967|61632749	0	1	0	0	0	0
11:61605250|61608197	0	1	0	0	0	0
11:61605250|61615756	1	1	1	0	0	0
11:61630444|61631258	1	1	1	0	0	1
11:61630754|61632749	0	0	1	0	0	1
11:62287195|62287641	0	0	0	0	0	1
11:62287444|62288412	0	0	0	0	0	1
11:62295850|62296932	0	0	0	0	0	1
11:62303417|62304039	1	0	0	1	1	1
11:62370621|62379068	0	0	1	1	0	0
11:62372585|62374571	0	0	0	0	1	0
11:62396241|62398308	0	0	0	1	0	0
11:62396241|62407203	0	0	0	0	1	0
11:62396719|62397414	0	0	0	1	0	0
11:62400037|62407203	0	0	1	1	1	0
11:62406455|62407203	1	1	1	1	1	0
11:62460246|62473001	0	1	0	0	0	0
11:62462040|62470021	1	1	1	1	1	0
11:62532654|62533196	0	0	1	0	0	0
11:62594627|62595103	1	1	0	1	1	0
11:62620547|62622912	0	1	0	0	0	0
11:62621024|62622912	0	1	0	0	0	0
11:62621273|62622912	0	1	1	1	0	0
11:62621490|62622912	1	1	0	1	1	0
11:62621991|62622688	0	1	1	1	1	0
11:62621991|62622938	0	1	1	1	0	0
11:62622360|62622688	0	0	0	1	1	0
11:62622360|62622912	1	1	1	0	0	0
11:62622360|62622938	0	1	1	1	1	0
11:62622443|62622604	0	0	1	0	0	0
11:62638217|62639141	1	0	1	1	1	0
11:62638217|62655690	0	0	0	1	0	0
11:62639049|62644351	0	0	0	1	0	0
11:62648491|62655690	0	0	0	1	0	0
11:62649365|62655690	0	0	0	1	1	0
11:62650380|62653080	1	1	1	1	1	1
11:62652649|62653080	1	0	1	1	1	0
11:63419408|63420047	1	0	0	0	0	0
11:63419408|63426724	0	0	0	0	0	1
11:63486174|63488504	1	0	0	0	0	0
11:63517463|63517670	1	1	1	1	1	0
11:63517463|63523642	0	0	1	0	0	0
11:63585277|63586474	0	0	0	1	0	0
11:63586274|63586474	0	0	0	1	0	0
11:63662631|63663105	1	1	1	1	1	0
11:63743732|63743909	0	0	1	0	0	0
11:63743774|63743925	1	0	0	0	1	0
11:63960550|63964869	0	1	0	0	0	0
11:63960550|63965446	1	0	0	0	1	0
11:63960550|63967765	1	0	0	0	0	0
11:63963117|63965446	0	1	0	0	0	0
11:64024090|64024236	1	0	1	1	0	0
11:64627396|64627808	1	0	1	0	1	1
11:64695274|64698061	1	0	0	0	0	0
11:65049141|65063461	0	0	0	0	1	0
11:65055187|65063461	1	1	0	1	0	0
11:65061624|65063461	1	1	1	1	1	1
11:65063011|65063461	0	1	0	0	0	0
11:6518680|6520169	0	0	0	0	1	0
11:6519354|6560040	0	0	1	0	0	0
11:6530110|6541332	0	0	0	0	1	0
11:65373232|65375919	1	1	0	0	1	0
11:6561554|6562286	0	1	0	0	0	0
11:65977833|65978730	1	1	1	0	0	0
11:66006275|66006748	1	1	1	1	1	1
11:66133407|66133662	0	0	1	0	0	0
11:66133407|66133702	0	0	0	0	1	0
11:66133407|66134035	0	1	0	1	0	0
11:66133407|66137003	0	0	1	1	1	0
11:66136531|66137003	0	0	0	1	0	0
11:66366587|66368020	0	0	0	1	0	0
11:66407171|66411611	0	1	0	0	0	0
11:66436086|66436762	0	0	1	1	0	0
11:66520109|66526567	1	0	0	0	0	0
11:66523824|66526567	1	1	1	1	1	0
11:66523824|66529921	1	1	1	1	1	0
11:66524228|66526567	1	0	0	0	0	0
11:66526514|66529921	0	1	1	1	0	0
11:66526514|66583670	1	0	0	0	0	0
11:66526514|66595835	1	0	0	0	0	0
11:66555631|66590145	1	0	0	0	0	0
11:66563752|66595835	0	1	0	0	0	0
11:66571466|66590145	1	0	0	0	1	0
11:66571466|66595835	1	0	0	1	0	0
11:66583524|66590145	0	0	0	1	0	0
11:66583524|66595835	1	0	1	0	0	1
11:66589114|66590145	1	1	1	1	1	1
11:66589114|66595835	1	1	1	1	1	0
11:66947550|66975159	1	0	0	1	0	0
11:66974981|66975159	0	1	0	0	0	0
11:66974981|66999431	0	0	0	0	1	0
11:66982811|66983420	0	1	0	0	0	1
11:66982811|66995634	0	1	0	0	0	0
11:66985202|66986874	1	1	0	0	0	0
11:67048930|67050289	0	0	1	0	0	0
11:67351605|67354008	0	0	1	0	0	0
11:67351935|67352243	0	1	0	0	0	1
11:68115315|68115711	0	1	1	1	1	0
11:68115315|68125315	1	0	1	1	1	0
11:68115315|68133170	0	0	1	1	1	0
11:68115315|68157520	0	0	0	0	1	0
11:68115315|68197168	0	0	0	1	0	0
11:68125118|68133170	1	0	1	0	1	1
11:68153784|68157520	0	0	1	0	0	0
11:68153784|68183995	0	0	0	0	1	0
11:68170951|68174281	0	0	0	0	1	0
11:68170951|68181480	0	0	1	0	0	0
11:68170951|68183995	0	0	0	1	1	0
11:68173992|68174281	0	0	0	0	1	0
11:68183796|68193655	0	0	0	1	1	0
11:68190957|68193655	1	1	0	1	1	0
11:68272613|68305359	0	0	1	0	0	0
11:68282496|68305359	0	0	1	0	0	0
11:68286969|68305359	0	1	0	0	0	0
11:68286969|68315672	1	0	0	1	0	0
11:68286969|68326147	1	0	0	0	0	0
11:68312306|68318654	0	1	0	0	0	0
11:68337216|68363686	0	0	0	0	1	0
11:68350511|68363686	0	0	0	0	1	0
11:68355395|68370960	0	1	0	0	0	0
11:68363565|68370960	1	0	0	0	0	0
11:68527037|68529155	1	1	0	1	1	1
11:68527037|68560870	0	0	0	1	0	0
11:68527693|68529155	1	0	0	1	0	0
11:68529003|68529155	1	1	0	1	1	1
11:68529003|68530229	0	0	0	1	0	0
11:68530095|68564401	0	0	0	1	0	0
11:68540733|68564401	0	0	0	1	1	0
11:68548108|68560870	0	0	0	1	0	0
11:68552283|68564401	0	1	0	0	0	0
11:68552283|68580044	0	0	0	1	0	0
11:68560783|68562379	0	0	0	1	1	0
11:68562272|68564401	0	0	0	1	0	0
11:68564324|68580044	0	0	0	0	1	0
11:68571468|68575106	1	1	1	1	1	0
11:68571468|68580044	1	0	0	1	1	0
11:68574935|68580044	0	0	0	1	1	0
11:70118279|70208594	0	0	0	0	1	0
11:70176279|70185412	0	0	0	0	1	0
11:70176279|70194526	1	0	0	1	0	0
11:70189775|70194526	1	1	1	0	0	0
11:70200407|70202360	1	1	1	1	1	1
11:70200407|70208594	1	0	0	0	1	1
11:70251371|70253697	1	0	0	1	0	1
11:70644548|70653276	1	0	0	1	0	0
11:70742606|70765264	0	0	0	1	1	0
11:70742606|70858384	0	0	0	0	1	0
11:70820987|70830078	1	0	0	0	0	0
11:70820987|70935842	0	0	0	1	1	0
11:70858166|70858384	0	0	0	1	0	0
11:70858166|70935842	1	0	1	1	1	0
11:70884273|70935842	0	0	0	0	1	0
11:70912542|70935842	0	0	0	0	1	0
11:70916760|70935842	0	0	0	0	1	0
11:70935743|70951968	0	0	0	1	1	0
11:71193047|71208657	0	1	0	0	0	0
11:71201891|71202949	0	1	0	1	1	1
11:71668273|71671937	1	1	1	0	1	0
11:71671444|71671937	1	0	0	0	0	0
11:71671796|71671937	1	1	1	1	1	0
11:71671796|71673335	0	0	0	0	1	0
11:71671796|71693961	0	1	0	1	0	0
11:71693807|71698157	1	0	0	0	0	0
11:71693807|71701763	1	1	1	1	1	0
11:71693853|71701763	0	1	0	0	0	0
11:71809335|71810302	0	0	0	0	1	0
11:71809827|71810302	1	0	0	0	0	0
11:72418220|72425366	0	0	0	1	1	0
11:72420915|72422544	1	0	1	1	1	0
11:72420915|72425366	0	1	0	1	1	0
11:72423241|72424288	0	0	0	1	0	0
11:72468812|72470426	1	1	1	1	1	0
11:72695133|72696161	1	0	0	0	0	0
11:72695133|72700142	0	1	1	1	1	0
11:72695133|72726930	0	1	0	0	0	0
11:73130919|73141815	0	0	0	0	1	0
11:73141735|73179537	1	0	0	0	0	0
11:73418465|73429763	1	1	1	1	1	1
11:73418465|73429935	1	1	1	1	1	1
11:73418465|73431944	0	1	1	1	1	1
11:73418465|73441868	1	0	0	0	0	0
11:73427296|73429763	1	0	0	0	0	0
11:73768451|73768589	0	0	0	0	0	1
11:73785298|73789762	0	0	1	0	0	0
11:73789160|73789762	1	1	0	0	0	0
11:73809054|73809300	0	0	0	0	1	0
11:73829273|73829427	1	1	0	1	1	0
11:73829273|73834180	0	1	0	1	0	0
11:73843889|73844602	1	1	1	1	1	0
11:73843889|73850873	1	1	0	0	1	0
11:73843889|73872601	1	1	0	0	0	0
11:73849765|73850873	1	0	1	1	0	0
11:73984590|73997436	1	0	0	0	0	0
11:73996854|74000175	1	0	0	0	0	0
11:74000124|74013637	1	0	0	0	0	0
11:74570203|74574066	1	1	1	1	1	0
11:74617284|74618318	0	0	0	1	0	0
11:75111435|75111582	1	1	1	1	1	0
11:75115465|75115610	1	1	1	1	1	1
11:75115471|75115610	1	0	0	1	1	0
11:75167802|75173934	1	0	0	1	1	0
11:75562928|75603437	0	0	0	0	1	0
11:755879|760253	1	0	0	0	1	0
11:75590923|75623083	1	1	0	0	1	0
11:76162902|76183884	0	1	0	1	0	0
11:76169227|76175124	0	1	0	0	0	0
11:76174865|76183884	1	1	1	1	1	1
11:76207259|76239510	0	0	0	0	1	0
11:76224430|76227356	1	1	1	1	1	0
11:76224430|76239510	1	1	1	0	1	0
11:76670023|76709865	1	1	0	1	0	1
11:76696687|76709865	1	1	1	0	0	1
11:77043775|77051808	0	1	0	0	0	0
11:77043775|77054976	1	1	0	0	0	0
11:77085373|77103586	1	0	1	0	0	0
11:77090286|77091039	0	1	0	0	0	0
11:77330651|77336863	1	1	1	1	1	0
11:77330651|77340944	1	1	1	1	1	1
11:77333545|77340944	1	0	0	1	0	0
11:77336008|77336863	1	1	1	1	1	1
11:77336008|77340944	1	1	1	1	1	0
11:77337607|77337846	0	1	0	0	0	0
11:77386081|77404656	0	1	0	0	1	0
11:77394755|77396204	0	0	0	0	1	0
11:77394755|77404656	1	1	1	1	1	1
11:77396150|77404656	1	1	1	1	1	0
11:77402204|77404656	1	1	1	1	1	1
11:77666988|77672184	1	1	0	1	1	1
11:77666988|77692622	0	0	1	0	0	0
11:77812139|77820627	1	0	0	1	0	0
11:77812139|77838482	0	0	0	0	1	0
11:77815026|77815499	1	1	0	1	0	1
11:77815026|77820627	1	0	0	1	0	1
11:77815026|77832220	1	0	0	0	0	0
11:77823696|77838482	1	0	0	0	0	0
11:77824932|77825438	0	0	0	0	1	0
11:77830228|77832220	0	0	0	1	1	0
11:77830228|77838482	1	1	1	1	1	0
11:78165016|78282489	0	1	0	0	0	0
11:78176922|78180359	1	0	0	0	0	0
11:78176922|78204241	1	1	1	1	0	0
11:78176922|78239982	0	0	0	1	0	0
11:78180293|78189729	0	0	0	0	1	0
11:78180293|78204241	1	0	0	0	0	0
11:78239888|78282489	0	0	0	0	1	0
11:78270585|78282489	0	0	1	1	1	0
11:78277178|78282489	0	1	0	0	1	0
11:82872369|82895950	0	1	0	0	0	0
11:82917100|82922472	0	0	0	1	0	0
11:82917100|82947551	1	0	0	1	1	0
11:82989769|82991303	1	1	0	1	1	0
11:838445|838585	0	0	0	1	0	0
11:84815462|84822779	0	0	1	0	0	0
11:84821725|84822779	0	0	1	0	0	0
11:85195027|85195224	0	0	1	0	0	0
11:85685751|85687725	0	1	0	1	1	0
11:85685751|85689136	1	0	0	0	0	0
11:85685751|85692271	1	0	0	1	0	1
11:85685751|85695016	1	1	1	1	1	1
11:85685751|85714494	1	1	0	0	1	0
11:85685751|85742653	1	1	1	1	1	1
11:85685751|85779780	0	1	0	0	0	0
11:85687666|85692271	1	1	0	0	0	0
11:85692172|85693031	0	1	0	0	0	0
11:85692172|85693046	0	1	0	1	0	0
11:85692172|85695016	0	1	1	1	0	0
11:85692172|85701442	0	1	0	0	0	0
11:85692172|85707972	0	1	0	0	1	0
11:85692172|85742653	1	0	0	1	1	0
11:85692788|85693031	1	1	1	1	1	0
11:85692788|85693046	1	1	1	1	1	1
11:85692788|85695016	1	1	1	1	1	1
11:85692788|85701442	0	1	0	1	1	0
11:85692788|85707972	1	1	0	1	1	1
11:85701293|85742653	1	1	0	1	1	1
11:85707869|85712201	0	1	0	1	1	1
11:85707869|85714494	1	1	1	1	1	1
11:85707869|85718626	1	1	0	1	1	1
11:85707869|85742653	1	1	1	1	1	1
11:85707869|85779780	0	0	0	1	1	0
11:85711686|85742653	1	1	1	0	1	1
11:85718585|85742653	1	1	1	1	1	0
11:85720778|85721451	0	1	0	0	0	0
11:85722073|85742653	0	1	1	1	1	0
11:85723324|85742653	0	0	0	0	1	0
11:85733410|85742653	1	1	1	1	1	0
11:85737334|85742653	0	1	0	0	1	1
11:85742511|85742653	1	1	0	0	0	0
11:85960513|85963282	0	1	0	0	0	0
11:85961338|85967554	1	1	1	1	1	0
11:85961338|85968638	0	0	1	0	0	0
11:86157356|86159297	1	0	0	0	0	0
11:86184934|86185151	1	0	0	0	0	0
11:86198379|86199503	1	0	0	0	0	0
11:86267595|86270865	1	0	1	1	1	0
11:86778736|86782657	0	0	1	0	0	0
11:86778736|86786828	0	0	1	1	0	0
11:86778736|86802437	1	1	1	1	1	0
11:86778736|86807998	0	0	0	1	0	1
11:8728632|8734282	0	0	0	0	0	1
11:8824377|8832882	1	0	0	0	0	0
11:8832794|8860897	1	0	1	1	0	1
11:8932991|8941067	0	0	0	0	1	0
11:9199679|9215228	0	1	0	0	0	0
11:92085262|92088570	1	0	1	0	0	0
11:92085262|92258114	0	0	1	0	0	0
11:9215041|9229179	0	1	1	0	0	0
11:9225207|9229179	1	1	1	0	1	0
11:92257800|92258114	0	0	1	0	0	0
11:94163077|94180604	1	0	0	0	0	0
11:94178976|94180604	1	1	0	1	1	0
11:9424837|9435958	1	0	0	1	0	0
11:9430033|9430186	1	0	0	0	0	0
11:9430033|9435958	0	0	1	0	0	0
11:9435802|9438695	0	0	1	0	0	0
11:9435802|9442245	0	0	0	1	0	0
11:9441958|9442245	1	1	1	1	1	0
11:9441958|9446809	0	0	0	0	1	0
11:9450087|9452550	0	0	1	0	0	0
11:9451221|9452550	0	1	1	1	1	0
11:9451221|9455393	0	1	0	0	0	0
11:94528177|94533477	1	0	1	1	1	1
11:94532556|94533477	1	0	1	0	1	1
11:9455268|9463744	0	0	0	0	1	0
11:94554696|94564707	0	0	1	1	0	1
11:9462002|9463744	1	0	0	0	0	0
11:95620776|95621425	0	0	0	1	0	0
11:977095|981299	1	0	0	0	0	0
11:977095|988689	0	0	0	0	1	0
11:992503|1000598	0	0	0	0	1	0
11:992503|994245	1	1	1	1	0	0
11:992503|996225	1	0	0	0	0	0
11:9983504|10064528	0	0	0	1	1	0
11:9989888|10015545	0	0	1	0	0	0
12:100048845|100219167	0	0	1	0	0	0
12:100200182|100219167	1	0	1	0	0	0
12:100491143|100497729	0	1	0	0	0	0
12:100496544|100497729	0	0	0	0	1	0
12:100598718|100599522	1	1	0	1	0	1
12:100598718|100599535	1	1	0	0	1	0
12:100598718|100601564	0	1	0	0	0	0
12:100676721|100691953	1	1	1	1	1	1
12:101727079|101728282	1	1	1	1	0	0
12:101750332|101750860	0	1	0	0	0	0
12:102107868|102110590	1	0	1	1	1	0
12:102179790|102195653	0	0	0	0	0	1
12:102285953|102302141	0	1	0	0	0	0
12:102291641|102295211	1	1	0	0	1	1
12:102291641|102308010	0	1	0	0	0	0
12:102301964|102308010	1	1	1	1	1	1
12:102304535|102304737	0	1	0	1	1	0
12:1034616|1042242	0	1	0	1	0	0
12:104370696|104374740	0	0	1	0	0	0
12:104682709|104683320	1	0	0	0	1	0
12:104703537|104733051	0	0	0	0	1	0
12:104705068|104721449	1	0	0	0	0	0
12:104705068|104733051	1	0	0	0	0	0
12:104714869|104733051	0	0	0	1	0	0
12:104719115|104721449	1	0	0	0	1	1
12:104719115|104733051	1	0	0	0	0	0
12:105225713|105255148	0	0	1	0	0	0
12:105238250|105322472	0	1	0	0	0	0
12:105255069|105260357	0	1	0	0	0	0
12:105321751|105322472	1	1	0	0	1	0
12:105321751|105325569	1	1	0	1	0	0
12:105582051|105623001	1	0	0	0	0	0
12:105597481|105605095	0	0	0	0	0	1
12:105610847|105623001	1	0	1	1	0	1
12:107907700|107914413	1	0	0	0	0	0
12:107914264|107937916	1	0	0	0	0	0
12:107937712|107937916	1	0	0	0	0	0
12:108006557|108013941	1	0	0	0	0	0
12:108011980|108012318	0	0	1	0	0	0
12:108133160|108140201	1	0	0	0	0	0
12:108135998|108140201	0	0	0	1	0	0
12:108136974|108140201	0	1	0	0	0	0
12:108138320|108140201	1	1	1	0	0	0
12:109046048|109048186	1	1	1	1	1	1
12:109046048|109095099	1	1	0	1	0	0
12:109051080|109095099	0	1	0	0	0	0
12:109052514|109055934	1	1	1	0	1	0
12:109072048|109095099	1	1	0	1	1	0
12:109094900|109095099	0	1	1	1	1	1
12:109186062|109186605	1	1	0	0	0	1
12:109210814|109217137	1	0	0	0	0	0
12:109212025|109212334	1	1	1	1	1	0
12:109212025|109217137	1	1	0	0	0	0
12:109509417|109511337	1	1	1	1	1	1
12:109539707|109541416	1	0	1	1	0	0
12:109540644|109541416	1	1	1	0	0	1
12:109604666|109609719	1	0	0	0	0	0
12:109646970|109660717	1	0	0	0	0	0
12:109660312|109661709	1	0	0	1	1	0
12:109926377|109945540	1	1	0	1	0	0
12:109926416|109935690	0	0	0	0	1	0
12:110028576|110032986	1	0	1	1	0	1
12:110371827|110377052	0	1	0	0	0	0
12:110376185|110377052	1	0	0	1	1	0
12:110385061|110385309	0	1	0	0	0	0
12:110418757|110421499	0	1	0	1	0	0
12:110421178|110421499	0	1	0	0	0	0
12:110426768|110429565	1	0	0	0	0	0
12:110450930|110467440	0	0	0	1	0	0
12:110456150|110471762	0	1	0	1	0	0
12:110471602|110474133	0	1	0	1	0	0
12:1107490|1137738	1	0	1	0	1	1
12:1107490|1250953	0	0	0	1	0	0
12:110760797|110765822	1	0	0	0	0	0
12:110764195|110780253	1	0	0	0	0	0
12:110768875|110769264	1	0	0	0	0	0
12:110778464|110780253	1	0	1	0	1	0
12:110819557|110820765	0	0	0	1	0	0
12:110819557|110834257	1	1	1	1	1	0
12:110825544|110826428	0	1	0	0	0	0
12:110826317|110834257	1	1	1	1	0	0
12:110832906|110834257	0	1	1	1	0	1
12:111057641|111070364	1	0	0	0	0	0
12:111064167|111070364	1	0	1	0	0	0
12:11126254|11199787	1	1	0	1	1	0
12:11181000|11199787	1	0	0	0	0	0
12:11181000|11273779	0	1	0	0	0	0
12:111855923|111856681	1	1	1	1	0	0
12:11187381|11199787	1	1	1	1	1	0
12:11187381|11273779	0	1	0	0	0	0
12:111907912|111924628	1	0	0	0	0	0
12:111907912|111926584	1	0	0	0	0	0
12:111916874|111924628	1	1	1	1	0	1
12:111916874|111948386	1	0	0	0	0	0
12:111920591|111924628	1	1	0	1	1	0
12:111923069|111924628	1	1	1	1	1	1
12:111923069|111926584	0	0	0	1	0	0
12:111923069|111948386	0	0	0	1	0	1
12:111923069|111993723	1	0	0	0	0	0
12:111923075|111924628	1	1	1	1	0	1
12:111923075|111948386	1	0	0	1	0	1
12:111947353|111948386	0	1	1	1	1	0
12:111947353|111993723	0	1	0	0	0	0
12:111951161|111957880	1	1	0	0	0	0
12:111951161|111993723	1	0	1	0	0	0
12:111956053|111993723	0	0	1	0	0	0
12:111958686|111963120	1	0	0	0	0	0
12:111962996|111990781	1	0	0	0	0	0
12:111990084|111990781	1	0	0	0	1	0
12:111990084|111993723	1	1	1	1	1	1
12:111991962|111993723	1	1	1	1	1	1
12:11199619|11199787	1	1	0	1	0	0
12:11199619|11273779	0	1	0	0	0	0
12:11199619|11276786	0	0	0	0	1	0
12:11199619|11281962	0	1	0	0	0	0
12:112130501|112130700	0	0	0	1	0	0
12:112130501|112147488	1	0	1	0	0	0
12:112130501|112171872	1	0	0	0	0	0
12:112143542|112147488	0	1	0	0	0	0
12:112165766|112165947	0	1	0	0	0	0
12:112167610|112171872	1	0	0	1	1	0
12:112171727|112171872	1	1	1	1	1	1
12:112219722|112221102	1	0	0	0	0	0
12:112303054|112308984	0	0	1	0	0	0
12:112305376|112308984	1	0	0	0	0	0
12:112308075|112308984	0	1	0	0	0	0
12:112321385|112321572	1	0	0	1	1	0
12:112370390|112381173	1	1	0	1	0	0
12:112370390|112429693	0	0	1	0	0	0
12:112371690|112376014	0	0	1	0	0	0
12:112371690|112381173	1	1	1	1	1	0
12:112513482|112516545	0	1	0	0	0	0
12:112641440|112642427	0	1	1	0	1	1
12:112641440|112666615	0	0	0	0	1	0
12:112654096|112654999	0	1	0	0	0	0
12:112654096|112657293	1	0	0	0	0	0
12:112657190|112666615	0	1	0	0	0	0
12:112667502|112669519	1	0	0	0	0	0
12:112667502|112670889	0	0	0	0	0	1
12:112676856|112677831	0	1	1	0	0	0
12:112696300|112697069	1	1	1	0	0	0
12:112696300|112702016	0	1	0	0	0	0
12:112704716|112712764	0	1	0	0	0	0
12:112704716|112717190	1	0	0	0	0	0
12:112707508|112711599	0	1	1	0	0	0
12:112707508|112712764	0	1	0	0	0	0
12:112707508|112717190	0	1	0	0	0	0
12:112743868|112747473	1	0	0	0	0	0
12:112743868|112757546	1	1	1	0	0	0
12:112752261|112757546	1	0	0	0	0	0
12:112757029|112757546	1	1	1	1	1	1
12:112884080|112894702	0	1	0	0	0	0
12:112915455|112915819	0	0	1	1	1	0
12:113384548|113388780	0	0	0	1	0	0
12:113614645|113618863	0	1	0	0	0	0
12:113616782|113617810	0	0	0	0	1	0
12:1136914|1137738	1	1	1	1	1	1
12:1136914|1225199	0	0	0	1	0	0
12:113705648|113707650	1	1	1	1	1	1
12:113705648|113707675	0	0	0	1	0	0
12:113705648|113711473	0	0	0	1	0	0
12:113707562|113722576	1	0	0	1	1	0
12:113710463|113711473	0	0	0	1	0	0
12:116406745|116406902	1	0	0	0	0	0
12:116413320|116443798	1	0	0	0	0	0
12:116434281|116435035	0	1	1	1	0	0
12:116534474|116549317	1	1	1	1	1	0
12:116534474|116675510	1	0	0	0	0	0
12:116642858|116675510	1	0	0	0	0	0
12:116668238|116675510	1	1	1	1	1	1
12:116668338|116675510	1	1	1	1	1	1
12:116669866|116675510	0	0	1	0	0	0
12:116674626|116675510	1	1	1	1	1	0
12:116675273|116675510	1	0	0	1	1	0
12:117191789|117204719	0	0	1	0	0	0
12:117202793|117204719	0	1	0	0	0	0
12:117204619|117217153	1	0	0	0	0	0
12:117271597|117274087	1	1	1	1	1	0
12:117273765|117274087	1	1	1	1	1	0
12:117356336|117402659	1	0	0	0	0	0
12:117365828|117387511	1	0	1	1	1	0
12:117365828|117402659	1	1	0	0	0	0
12:117402502|117402659	1	0	1	0	0	0
12:117402502|117426674	1	0	0	0	0	0
12:117423011|117426674	0	0	1	1	1	0
12:117423011|117448255	0	0	0	0	1	0
12:117442241|117448255	0	0	0	1	1	0
12:117442354|117448255	1	0	0	1	0	0
12:117476788|117484643	1	1	0	1	1	0
12:117476835|117484643	0	0	0	1	1	0
12:117513076|117521895	1	0	0	0	0	0
12:118474143|118476193	1	1	1	1	1	0
12:118480646|118481182	0	1	0	0	0	0
12:118619176|118619412	1	1	1	1	1	1
12:118671479|118704564	0	0	0	0	0	1
12:118681220|118682770	0	1	0	0	0	0
12:118682699|118693460	0	1	0	0	0	0
12:118693253|118693460	0	1	0	0	0	0
12:120138550|120139763	0	0	1	0	0	0
12:120156050|120159254	0	0	0	1	0	0
12:120171969|120220441	0	1	0	0	0	0
12:12022358|12022903	0	1	1	0	0	0
12:120580311|120580745	1	1	0	0	1	0
12:120588949|120589195	0	0	0	1	0	0
12:120592774|120593523	1	1	1	1	1	1
12:120602140|120602525	0	1	0	0	0	0
12:120611457|120611973	0	0	0	1	0	0
12:120612965|120614020	1	1	1	1	1	1
12:120612965|120616753	0	1	0	0	0	0
12:120651645|120652020	1	0	1	0	1	0
12:120992521|121001746	1	0	0	0	1	0
12:120992521|121004783	1	0	0	0	1	0
12:120992521|121009094	0	1	0	0	0	0
12:120992521|121013491	0	1	0	0	0	0
12:120995085|120995485	1	1	1	1	1	1
12:120995085|120998689	1	0	0	1	1	0
12:120995349|120998689	0	0	0	0	0	1
12:120998529|121001746	0	0	0	0	1	0
12:121000748|121001746	1	1	0	0	1	0
12:121002875|121004783	1	1	1	0	1	0
12:121002875|121009094	1	0	0	0	0	0
12:121004628|121009094	1	0	0	1	1	0
12:121220458|121222396	1	1	1	1	1	1
12:121220458|121229360	1	1	1	1	1	0
12:121220458|121248689	1	1	1	1	1	1
12:121682376|121683043	0	1	0	0	0	0
12:121701609|121707384	0	1	0	0	0	0
12:121747504|121756227	0	0	0	1	0	0
12:121747773|121756227	0	1	1	1	1	0
12:121756080|121756227	1	1	1	1	1	1
12:121773336|121775195	0	1	0	1	0	0
12:121773336|121784808	0	1	0	0	0	0
12:122181535|122188345	1	0	0	0	0	0
12:122181535|122190129	1	1	0	1	1	0
12:122181535|122199644	1	1	1	1	1	0
12:122186232|122190129	1	0	0	0	0	0
12:122186232|122199644	1	0	0	0	0	0
12:122190047|122199644	0	0	0	1	0	0
12:122199555|122213036	0	0	0	0	1	0
12:122332645|122341013	1	0	0	1	0	0
12:122380440|122380881	1	0	1	1	1	0
12:122380440|122386967	1	1	1	0	1	1
12:122380440|122406075	0	0	0	1	0	0
12:122394980|122406075	0	0	0	0	0	1
12:12273304|12340053	1	0	1	1	1	0
12:12274020|12340053	0	0	0	1	1	0
12:122825300|122826244	1	1	0	1	1	0
12:12283717|12300490	1	0	0	0	0	0
12:122861936|122865105	1	1	0	0	1	0
12:122962388|122962839	1	0	0	1	1	0
12:123028706|123032516	1	0	0	0	0	0
12:123031962|123032516	0	1	0	0	0	0
12:123052808|123061576	1	1	0	0	0	0
12:123054228|123058927	0	0	1	0	0	0
12:123054228|123061576	0	0	1	0	0	0
12:123062219|123065217	1	1	0	1	1	0
12:123064452|123065217	0	1	0	0	1	0
12:123068638|123069589	0	1	0	0	0	0
12:123068825|123069537	1	1	1	1	1	0
12:123068825|123071304	0	0	0	1	0	0
12:123068825|123073363	0	0	1	1	1	0
12:123068825|123087790	1	0	0	0	0	0
12:123078823|123109235	0	1	0	0	0	0
12:123102890|123103092	0	1	0	1	0	0
12:123102890|123107154	0	1	1	0	0	0
12:123102890|123109235	0	1	1	0	0	0
12:12311763|12318229	1	0	0	0	0	0
12:12332744|12334373	0	0	1	0	0	0
12:12332744|12340053	1	0	1	1	1	0
12:12332744|12356334	1	0	0	0	1	0
12:123332578|123335844	1	0	0	0	0	0
12:12339857|12356334	0	0	1	0	0	0
12:123416739|123419978	1	0	0	1	0	0
12:123497160|123498589	1	0	0	0	1	0
12:123694603|123699381	1	1	0	0	0	0
12:123694603|123712163	0	1	0	0	0	0
12:123702702|123703046	0	1	0	0	0	0
12:123787371|123792305	0	1	0	0	0	0
12:123798167|123800207	1	1	1	1	1	1
12:123799920|123800207	0	1	0	0	0	0
12:12397196|12397589	1	1	1	1	1	1
12:124090478|124090706	1	1	0	0	1	0
12:124090478|124101150	1	0	0	0	0	0
12:124101058|124102419	0	1	0	0	1	0
12:124102305|124103384	1	1	0	1	1	0
12:124123811|124137282	0	1	1	0	0	0
12:124130002|124137282	1	0	1	0	0	0
12:124132510|124137282	0	1	0	0	0	0
12:124158162|124163836	1	1	0	0	0	0
12:124158162|124171582	0	1	0	0	0	0
12:124158162|124175221	0	1	0	0	0	0
12:124158165|124158357	0	1	0	0	0	0
12:124163736|124171582	1	0	1	1	1	1
12:124832371|124835283	0	0	0	1	0	0
12:124856568|124862930	1	0	0	0	0	0
12:124904503|124915333	1	1	1	1	0	0
12:124904503|124922542	1	1	0	0	0	0
12:124904503|124934413	0	0	1	0	0	0
12:124904503|124941708	0	1	0	0	0	0
12:124911168|124922542	1	1	0	0	0	0
12:124911168|124934413	0	0	0	1	0	0
12:124911168|124941708	1	0	0	0	0	0
12:124922476|124941708	0	1	0	0	0	0
12:124950719|124971114	0	1	0	0	0	0
12:125262797|125272003	0	1	0	0	0	0
12:125270337|125296452	0	1	0	0	0	0
12:125270903|125284788	1	0	0	1	1	0
12:125279741|125294835	0	1	0	0	0	0
12:125279741|125302253	0	0	1	0	0	0
12:125284670|125292473	0	1	0	0	0	0
12:125284670|125294835	0	1	0	1	0	0
12:125292307|125294835	1	1	1	1	1	0
12:125292307|125299660	0	0	0	1	0	0
12:125292307|125302253	1	1	1	0	0	0
12:125292312|125294835	0	1	0	1	0	0
12:125294720|125299660	1	0	0	0	0	0
12:125296416|125299660	0	1	0	0	0	0
12:125296416|125302253	0	1	0	1	1	0
12:125298748|125299660	0	1	0	0	0	0
12:125298748|125302253	0	0	0	0	1	0
12:125436944|125438757	0	1	0	1	1	1
12:125441237|125441681	0	1	0	1	1	0
12:125451339|125451764	0	0	0	0	0	1
12:125459965|125462036	0	0	0	1	0	0
12:125587225|125591814	1	1	1	1	1	1
12:125587225|125599103	1	0	0	0	0	1
12:125587225|125603311	1	0	0	1	0	0
12:125599023|125603311	0	0	1	1	1	1
12:12653453|12674397	0	0	1	1	1	0
12:12672796|12674397	1	1	1	1	1	1
12:12672796|12707593	0	0	1	0	0	0
12:129283804|129283962	0	0	0	1	0	0
12:129283804|129299615	0	1	0	0	0	1
12:129285399|129299615	0	1	0	0	0	0
12:129293333|129299615	1	1	1	1	1	1
12:129299320|129299615	1	1	1	1	1	1
12:13061177|13062105	1	0	0	1	1	0
12:132209950|132212973	1	1	0	1	0	0
12:132464242|132491422	0	0	0	0	0	1
12:132489622|132491422	0	0	1	0	0	0
12:132496043|132522641	0	0	0	0	0	1
12:133148874|133158852	0	0	0	1	1	0
12:133214600|133215884	0	0	1	0	0	0
12:133245397|133248908	1	1	1	1	1	0
12:133291444|133294706	1	1	1	0	1	0
12:133324418|133331719	1	0	1	1	1	0
12:133357384|133360893	1	0	0	0	0	0
12:133357384|133398897	1	0	0	0	0	0
12:133362925|133367879	1	1	0	0	0	0
12:133372438|133390005	1	0	0	0	0	0
12:133381302|133393398	1	0	0	0	0	0
12:133381302|133398897	1	0	0	0	0	0
12:133389893|133398897	1	0	0	0	0	0
12:133420613|133425310	1	0	0	0	0	0
12:133428204|133430159	1	1	1	1	1	1
12:133435654|133435813	0	1	0	0	0	0
12:133764458|133768589	0	1	0	0	0	0
12:133768075|133768589	1	1	1	1	1	0
12:1372200|1399178	0	0	0	0	1	0
12:1399018|1399178	0	0	1	1	1	0
12:1399018|1481143	0	1	0	0	0	0
12:1399018|1553916	1	0	0	0	0	0
12:14599922|14610229	0	0	1	0	0	0
12:14609495|14610229	1	1	1	1	0	1
12:1480999|1517413	0	0	0	0	1	0
12:1480999|1553916	1	0	0	0	0	0
12:15793637|15815033	0	0	0	0	1	0
12:1887020|1893239	0	1	1	1	1	1
12:1889617|1893239	0	0	0	1	0	0
12:19406874|19413955	0	0	0	1	0	0
12:19422704|19489550	0	0	1	0	0	0
12:19615444|19615651	1	0	1	0	0	0
12:19615444|19619784	0	0	1	0	0	0
12:19615444|19626289	1	1	1	1	1	1
12:19615444|19636987	0	0	1	0	0	0
12:19615444|19653155	1	1	1	0	0	0
12:19615444|19667718	0	1	1	1	0	0
12:19615444|19671047	0	0	1	0	0	0
12:19626182|19646920	0	0	1	0	0	0
12:19626182|19653155	1	1	1	1	0	0
12:20657467|20709644	0	0	0	0	1	0
12:20709594|20766634	0	0	0	0	1	0
12:20709594|20769318	0	0	0	1	0	0
12:20709594|20774345	0	0	0	1	1	0
12:20709594|20783061	0	0	0	0	1	0
12:20709594|20787990	0	0	0	1	1	0
12:20709594|20807139	0	0	0	1	1	0
12:20709594|20808608	0	0	0	0	1	0
12:20766377|20774345	0	0	0	1	1	0
12:20766377|20783061	0	0	0	1	1	0
12:20766377|20790171	0	0	0	1	0	0
12:20766377|20799884	0	0	0	0	1	0
12:20766377|20803534	0	0	0	1	0	0
12:20766377|20807139	0	0	0	1	1	0
12:20769164|20787990	0	0	0	1	1	0
12:20774230|20792891	0	0	0	1	1	0
12:20774230|20807139	0	0	0	1	1	0
12:20782842|20807139	0	0	0	0	1	0
12:21011820|21172314	1	0	0	0	0	0
12:21028169|21054401	1	1	0	0	0	0
12:21196268|21207570	1	0	0	0	1	0
12:21196268|21229503	1	0	0	1	0	0
12:22622643|22659753	0	0	0	0	1	0
12:22631247|22659753	0	0	1	0	0	0
12:22635491|22659753	0	1	0	1	0	0
12:22637631|22643152	1	0	0	0	0	0
12:22637631|22659753	1	0	0	0	0	0
12:22643057|22659753	1	0	1	0	0	0
12:22646157|22659753	1	0	1	0	0	0
12:22796697|22826594	1	1	1	0	1	0
12:22811948|22826594	1	1	0	1	1	0
12:22814058|22826555	0	1	0	0	0	0
12:24982757|24989530	1	1	1	0	0	0
12:24982757|25002883	0	0	1	0	0	0
12:24985657|24989530	0	1	1	1	1	1
12:26147970|26208379	0	0	0	1	0	0
12:26208169|26220646	0	0	1	1	1	0
12:26208169|26221785	0	0	0	0	1	0
12:26208212|26220646	0	0	1	0	0	0
12:26540367|26589279	0	1	0	0	0	0
12:26564253|26596583	0	1	0	0	0	0
12:26568236|26596583	0	1	0	1	0	0
12:26628229|26784992	0	1	0	0	0	0
12:26634064|26808785	0	1	0	0	1	0
12:26663410|26755639	0	1	0	0	0	0
12:26703180|26755639	0	1	0	0	0	0
12:26703180|26808785	0	0	0	0	1	0
12:26748398|26755639	0	1	0	0	0	0
12:26748398|26784992	0	1	0	0	1	0
12:26774056|26784992	0	1	0	0	0	0
12:26780966|26808785	0	1	0	0	1	0
12:26780966|26869175	0	0	1	0	0	0
12:26834807|26839565	0	1	0	0	0	0
12:26848539|26869175	0	1	0	0	0	0
12:26864106|26878698	0	1	1	0	1	0
12:26864106|26943160	0	1	0	0	0	0
12:26864106|26971438	0	1	0	0	0	0
12:27132717|27143560	1	1	0	1	1	1
12:27135706|27136529	0	1	0	0	0	0
12:27135706|27143560	1	1	0	1	1	1
12:27135706|27152609	1	0	0	0	0	0
12:27143383|27143560	0	1	0	0	0	0
12:27143383|27144417	0	1	0	0	0	0
12:27143383|27148341	0	1	0	0	0	0
12:27143383|27152609	1	1	1	1	1	0
12:27143383|27156323	1	1	0	0	1	0
12:27148170|27156323	1	1	0	0	0	1
12:27149675|27152581	0	1	0	0	0	0
12:27149675|27152609	1	1	1	1	1	1
12:27149675|27152699	0	0	1	0	0	0
12:27521195|27523163	0	1	0	0	1	0
12:27521195|27524380	0	0	0	0	1	0
12:27521195|27529320	1	0	0	0	0	0
12:27521195|27529349	0	1	0	1	1	0
12:27521195|27533337	1	1	0	0	1	0
12:27521195|27543172	0	1	1	0	0	0
12:27521195|27556474	1	0	0	0	0	0
12:27521195|27571129	1	0	0	0	0	0
12:27829361|27829532	0	0	1	0	0	0
12:27867713|27877119	1	1	1	0	1	1
12:27867713|27878600	1	0	0	0	0	0
12:27872741|27877119	1	1	0	0	0	0
12:28351876|28412375	0	0	0	1	1	0
12:28362403|28412375	0	0	0	1	0	0
12:28378728|28412375	1	1	1	1	1	1
12:28378728|28460682	0	1	0	0	0	0
12:28408514|28412375	0	1	1	1	1	1
12:28408514|28460682	0	1	0	0	0	0
12:28408514|28544344	0	0	0	0	0	1
12:28458582|28460682	1	1	1	1	1	0
12:28458582|28481124	0	1	0	0	0	0
12:28458582|28515448	1	0	0	1	1	0
12:28458582|28544344	1	1	1	1	1	0
12:2927474|2927687	0	1	0	0	0	0
12:2929252|2930958	1	1	1	1	1	1
12:2929252|2950161	0	1	0	0	0	0
12:2931960|2933418	1	0	1	1	1	0
12:2931960|2937050	0	0	0	0	1	0
12:2931960|2946122	1	1	0	1	0	0
12:2973486|2975687	0	1	0	1	0	0
12:2975559|2977920	0	1	0	0	0	0
12:3018695|3031568	1	1	0	0	0	0
12:30816423|30829521	0	1	0	0	0	0
12:31545201|31545630	0	0	0	0	1	0
12:31566370|31586182	1	0	0	0	0	0
12:31566370|31600703	1	0	0	0	0	0
12:31576531|31579358	0	0	0	1	0	1
12:31586089|31595859	1	0	0	1	0	0
12:31586089|31600703	1	0	0	1	0	0
12:31595709|31600703	1	0	0	1	1	0
12:31600472|31613315	1	0	0	0	0	0
12:31600627|31632669	0	0	0	0	1	0
12:31604874|31613315	1	0	0	0	0	0
12:31604874|31648853	1	0	1	0	0	0
12:31632523|31652605	0	0	0	0	1	0
12:31648744|31652605	1	0	1	1	1	0
12:31648744|31653604	1	0	0	0	0	0
12:31652540|31653604	1	0	0	0	0	0
12:31841941|31862359	1	1	0	0	1	0
12:32729200|32778713	0	0	1	0	0	0
12:32729200|32793387	0	0	0	0	1	0
12:32734894|32778713	0	0	1	0	0	0
12:32861087|32866305	0	1	0	0	0	0
12:32863863|32866305	0	0	1	0	0	0
12:32866143|32871697	0	1	1	0	0	0
12:32866143|32875567	1	0	0	0	0	0
12:39064531|39096723	1	0	0	1	0	0
12:39154649|39161540	0	1	0	0	0	0
12:40258564|40265763	0	1	0	0	1	0
12:40704233|40717108	1	0	0	0	0	0
12:42491244|42512973	1	0	0	0	0	0
12:42604157|42604421	1	1	0	1	1	1
12:42604157|42604482	1	1	0	1	1	1
12:42745172|42745851	0	1	0	0	0	0
12:42745687|42749024	0	0	1	0	0	0
12:42745687|42792796	0	1	1	0	0	0
12:42748963|42792796	1	1	0	0	1	1
12:42768665|42768876	1	1	0	1	0	0
12:42768665|42792796	1	0	0	0	0	0
12:42778742|42792796	0	1	0	0	0	0
12:45814854|45815056	1	1	0	0	1	0
12:45814854|45816845	1	0	0	0	0	1
12:459787|463400	1	1	0	0	1	0
12:46230372|46233279	1	0	0	0	1	0
12:46230372|46254732	1	0	0	1	0	0
12:46240639|46254732	1	0	1	1	1	0
12:46319925|46322642	1	1	1	1	1	1
12:46622936|46637097	1	1	1	1	1	1
12:46622936|46648719	1	1	1	1	0	0
12:46633462|46637097	1	1	1	1	1	1
12:46633462|46648719	1	1	0	0	0	1
12:46757509|46757786	0	0	0	0	0	1
12:46761481|46761795	0	1	0	0	0	0
12:46764674|46764960	0	1	0	0	1	0
12:46764961|46765162	0	0	1	0	0	0
12:48457493|48468214	0	0	0	1	0	0
12:48457493|48491907	1	1	0	0	0	0
12:48457493|48495299	1	1	1	1	1	0
12:48465450|48490210	0	1	0	1	0	0
12:48477374|48491907	1	1	1	1	1	0
12:48477374|48495299	1	0	0	0	0	0
12:48482584|48491907	1	0	0	0	1	0
12:48482584|48495299	0	0	0	0	1	0
12:48490126|48495299	0	1	1	0	0	0
12:49053688|49054402	1	1	1	1	1	1
12:49056343|49073616	0	0	0	1	0	0
12:49062889|49073616	1	1	0	0	0	0
12:49072819|49073616	0	0	0	1	0	0
12:49091921|49094856	1	1	0	1	0	0
12:49167252|49168301	0	0	0	0	1	0
12:49227060|49228280	0	0	1	0	0	0
12:49332558|49332699	0	0	0	0	1	0
12:49332818|49334971	0	0	0	1	0	0
12:49333438|49334971	1	1	1	1	1	0
12:49491349|49491888	1	1	1	1	1	1
12:49523283|49525152	0	1	0	0	0	0
12:49719284|49723237	1	0	0	0	1	0
12:49722710|49723237	0	0	0	1	1	0
12:49854553|49884514	0	1	0	0	0	0
12:49880033|49884514	1	1	0	0	1	1
12:49883248|49884514	1	0	0	1	0	0
12:49888524|49893988	0	1	0	0	0	0
12:49890616|49893988	1	1	1	1	0	1
12:50059615|50062337	0	0	1	0	0	0
12:50384467|50386438	1	0	0	0	0	0
12:50385781|50386438	1	1	1	1	1	1
12:50385781|50388292	0	1	0	0	0	0
12:50488220|50490755	1	1	1	1	1	1
12:50506033|50506448	0	0	0	1	0	0
12:50821545|50848200	0	1	0	0	0	0
12:50821545|50855130	1	0	0	0	0	0
12:50824278|50848200	0	0	1	0	0	0
12:50847243|50848200	0	0	1	1	1	0
12:50848097|50855130	0	1	1	0	0	0
12:50850357|50850568	0	1	0	0	0	1
12:50854918|50856413	0	0	1	0	0	0
12:51064969|51068412	1	0	0	1	0	0
12:51064969|51069231	0	0	0	1	0	0
12:51064969|51072659	0	0	0	0	1	0
12:51064969|51074546	0	0	0	1	1	0
12:51064969|51077031	0	0	0	1	0	0
12:51068257|51090958	0	0	0	0	1	0
12:51076921|51090958	0	0	1	0	0	0
12:51079616|51080465	1	0	0	0	0	0
12:51079616|51090958	0	1	0	0	0	0
12:51079616|51091027	0	0	0	0	0	1
12:51122331|51126319	0	1	1	1	0	0
12:51173923|51189792	1	0	1	1	1	0
12:51173923|51203372	0	1	1	1	1	0
12:51189692|51203372	0	0	0	1	0	0
12:51207793|51208222	0	1	0	0	1	0
12:51208063|51208222	0	0	0	1	0	0
12:51375422|51390755	0	0	0	0	0	1
12:51375422|51404549	1	0	0	0	0	0
12:51382165|51404549	1	0	1	0	0	0
12:51398571|51404549	0	0	1	0	0	0
12:51402259|51404549	1	1	1	1	1	1
12:51442817|51450285	1	1	0	1	1	0
12:51442817|51451911	0	0	1	1	1	0
12:51449618|51450285	1	1	1	1	1	0
12:514677|527802	0	0	1	1	1	0
12:514677|547720	0	0	1	0	0	0
12:51495718|51497986	1	0	0	0	0	0
12:51497453|51497986	1	1	0	0	0	1
12:51497453|51512555	0	0	0	1	0	0
12:51639799|51640615	0	0	0	1	0	0
12:518534|527802	0	0	0	1	0	0
12:52139687|52168146	1	0	0	0	0	0
12:52369049|52385777	1	0	0	0	0	0
12:52380602|52385777	0	0	0	1	1	0
12:52631293|52632559	1	0	0	0	0	0
12:52631293|52635420	1	0	0	0	0	0
12:52631293|52636921	1	0	0	0	0	0
12:52647385|52710377	1	0	0	0	0	0
12:52681768|52710377	1	0	0	0	0	0
12:52681768|52756763	1	0	0	0	0	0
12:53468433|53469595	0	1	0	0	0	0
12:53670404|53671011	1	1	1	1	1	0
12:53670404|53671744	0	0	0	1	0	0
12:53701836|53714476	0	0	0	1	0	0
12:53775443|53803345	0	0	1	0	0	0
12:53775443|53805219	0	1	0	1	0	0
12:53776534|53805359	0	0	0	1	0	0
12:53803146|53803345	1	0	0	0	0	0
12:53848510|53862616	1	0	0	0	0	0
12:53848510|53865591	0	0	0	1	0	0
12:53856265|53862616	1	0	0	0	0	0
12:53856277|53862616	1	0	0	1	0	0
12:53858900|53859304	0	1	0	0	0	0
12:53858917|53859171	0	0	0	0	1	0
12:53937114|53994805	0	1	0	0	0	0
12:54722627|54737100	1	0	0	0	0	0
12:54735990|54739299	0	0	0	0	1	0
12:54737009|54739299	1	1	0	0	1	0
12:54797695|54798030	0	0	0	0	0	1
12:56182859|56197512	1	1	0	0	0	0
12:56395996|56396504	1	0	0	1	0	0
12:56480315|56482652	0	0	1	0	0	0
12:56481361|56482652	0	0	1	1	0	0
12:56482504|56486550	0	0	0	0	1	0
12:56531810|56532797	0	0	1	0	0	0
12:56577959|56581090	0	1	0	0	0	0
12:56618618|56620203	0	0	0	1	0	0
12:56619963|56620203	1	0	0	0	0	0
12:56667383|56667580	0	0	1	0	0	0
12:56669780|56676775	0	1	0	1	1	0
12:56676204|56676775	0	1	0	0	0	1
12:56676204|56680429	0	0	0	1	0	0
12:56824665|56826305	0	0	0	1	1	0
12:56824665|56826308	1	1	1	1	1	0
12:56962759|56965639	1	0	0	1	0	1
12:56997143|56999111	1	1	1	0	1	0
12:56998001|56999111	1	1	0	1	1	0
12:57032890|57033976	0	1	0	0	0	0
12:57033764|57033976	1	1	1	0	1	0
12:57036242|57037742	1	1	0	1	0	0
12:57059988|57064148	1	1	1	1	1	0
12:57064059|57066849	1	1	0	1	1	0
12:57133078|57139965	0	0	1	0	0	0
12:57140565|57144979	1	1	1	1	0	0
12:57463017|57466695	0	1	0	1	0	1
12:57492288|57493873	1	0	0	0	1	1
12:57493779|57496704	0	1	0	0	1	0
12:57674141|57677839	1	0	0	1	1	0
12:57677607|57677839	1	1	0	0	1	1
12:57789532|57791981	1	1	1	1	1	1
[truncated: 12,500 more rows]

## Sheet: novel circRNAs
ID	A549_novel	GM12878_novel	H1-hSEC_novel	Hela-S3_novel	HepG2_novel	NHEK_novel
10:100189330|100191048	0	0	1	0	0	1
10:100193815|100195084	0	0	0	1	0	0
10:101499467|101503829	0	0	0	0	1	0
10:101937890|101939004	0	0	1	0	0	0
10:101996607|101997988	1	0	0	0	0	0
10:102114184|102114389	1	1	1	1	1	1
10:102116449|102120530	0	0	0	1	0	0
10:103344359|103345913	1	1	1	1	0	1
10:103542259|103542647	0	0	0	1	0	0
10:103862117|103865001	0	0	1	0	0	0
10:103862117|103871293	0	0	1	0	0	0
10:103868786|103871293	0	1	1	0	0	0
10:103868792|103871293	0	0	1	0	1	0
10:103902802|103904847	1	1	1	1	1	1
10:103907117|103909782	1	0	0	1	1	0
10:103908129|103909086	0	0	0	1	0	0
10:104120779|104121669	0	1	0	0	0	0
10:104155696|104156091	0	1	0	0	0	0
10:104233327|104233769	0	0	0	1	0	0
10:104284517|104284815	0	1	0	0	0	0
10:104491480|104493360	0	0	1	0	0	0
10:104851321|104854212	1	0	0	1	0	0
10:104853729|104854212	1	1	0	0	0	0
10:104896006|104899236	0	0	0	1	0	0
10:105365555|105420872	0	0	0	1	0	0
10:105371338|105377071	0	0	0	1	1	0
10:105371338|105386959	0	0	0	1	1	0
10:105371338|105420872	0	0	0	1	1	0
10:105371338|105452814	0	1	0	0	0	0
10:105376954|105420872	0	0	0	1	0	0
10:105382227|105420872	0	0	0	1	1	0
10:105386846|105420872	0	0	0	1	0	0
10:105478982|105479321	0	0	0	0	0	1
10:105767935|105778666	1	0	0	0	0	0
10:105777918|105778666	0	1	1	0	0	1
10:105794386|105795263	0	0	0	0	0	1
10:105796371|105798270	0	0	0	0	0	1
10:105800109|105801278	0	0	0	0	0	1
10:105800127|105802213	0	0	0	0	0	1
10:105822047|105823559	0	0	0	0	0	1
10:108377907|108380319	0	1	0	0	0	0
10:108427447|108469099	0	1	0	0	0	0
10:108458972|108469099	0	1	0	0	0	0
10:109830215|109871360	0	1	0	0	0	0
10:111667449|111674857	0	0	0	1	0	0
10:111883775|111890244	1	1	1	1	0	0
10:11207152|11245393	0	1	0	0	0	0
10:11207449|11317083	0	1	0	0	0	0
10:11207449|11330515	0	1	0	0	0	0
10:112356156|112358048	1	1	1	1	0	0
10:11259388|11330515	0	1	0	0	0	0
10:112640991|112650428	0	1	0	0	0	0
10:11312629|11330515	0	1	0	0	0	0
10:11356102|11367942	0	1	0	0	0	0
10:11356102|11371060	0	1	0	0	0	0
10:11363170|11371060	0	1	0	0	0	0
10:113915622|113942649	0	0	0	0	1	0
10:113928070|113942649	0	0	0	0	1	0
10:113940231|113942649	0	0	0	0	1	0
10:114648494|114650831	0	1	0	0	0	0
10:114903682|114911643	0	0	0	0	1	0
10:11523769|11527910	0	1	1	0	0	0
10:115636280|115644139	1	1	1	1	1	0
10:115657869|115668282	1	1	0	1	0	0
10:116091562|116093054	1	0	0	0	0	0
10:116304764|116307535	1	0	0	0	0	0
10:11636630|11639716	1	1	0	0	1	0
10:11639630|11643979	1	0	0	0	0	0
10:1170158|1170964	1	1	0	1	1	0
10:118202567|118215342	0	0	0	0	0	1
10:11891946|11894214	0	0	0	0	1	0
10:11893996|11894214	1	0	1	1	1	1
10:119100491|119104960	1	1	1	1	1	1
10:120445495|120454742	0	0	0	0	1	0
10:120445495|120467099	0	1	1	0	0	0
10:120454653|120489922	0	0	0	1	0	0
10:120460818|120489922	0	0	0	1	1	0
10:120488807|120489922	0	1	1	1	1	0
10:121335203|121339522	1	0	0	0	1	0
10:121335203|121340050	0	0	0	0	1	0
10:121335203|121353025	0	0	0	1	0	0
10:121335203|121353062	0	0	0	1	1	0
10:121338238|121347760	0	1	0	0	1	0
10:121519369|121540754	0	1	0	0	0	0
10:121662311|121663789	0	1	0	0	0	0
10:121685548|121693299	0	1	0	0	0	0
10:121689119|121693299	0	1	0	0	0	0
10:121931985|121968507	0	1	0	0	0	0
10:121936761|121968507	0	1	0	0	0	0
10:121938255|121968507	0	1	0	0	0	0
10:121940742|121968507	0	1	0	0	0	0
10:121940742|122053687	0	1	0	0	0	0
10:121946630|121949705	0	1	0	0	0	0
10:121946630|121968507	0	1	0	0	0	0
10:121946630|122047979	0	1	0	0	0	0
10:121946630|122053687	0	1	0	0	0	0
10:121946630|122054789	0	1	0	0	0	0
10:121946630|122071969	0	1	0	0	0	0
10:121964507|121968507	0	1	0	0	0	0
10:121964507|122053687	0	1	0	0	0	0
10:121964507|122054789	0	1	0	0	0	0
10:12202929|12204288	1	1	0	0	0	0
10:122047902|122053687	0	1	0	0	0	0
10:12214764|12215812	0	1	1	0	0	0
10:12220169|12222358	0	1	0	0	0	0
10:122273423|122280607	0	0	0	1	0	0
10:12257739|12259466	1	1	1	1	0	1
10:12257739|12280484	1	1	0	1	0	0
10:12259360|12280484	0	0	1	0	0	0
10:12272947|12280484	1	1	0	0	0	0
10:12277047|12280484	1	1	1	0	0	0
10:12291580|12292468	1	1	1	1	0	0
10:123243212|123247627	0	0	1	0	0	0
10:123243212|123263455	0	0	1	0	0	0
10:123246868|123247627	0	0	1	0	0	0
10:123274637|123279683	0	0	1	0	0	0
10:123298106|123310973	0	0	1	0	0	0
10:123298106|123325218	0	0	1	0	0	1
10:123310804|123315059	0	0	1	0	0	0
10:123310804|123325218	0	0	1	0	0	0
10:123324016|123325218	0	0	1	0	0	0
10:123718839|123721032	1	1	0	1	1	0
10:123969912|123971223	0	0	1	0	0	0
10:123976142|124013653	0	0	0	1	0	0
10:124151819|124157490	0	0	0	1	0	0
10:124151819|124172561	0	0	1	1	0	0
10:124151819|124184475	0	0	0	0	1	0
10:124151819|124186547	0	0	1	0	0	0
10:12431870|12445368	0	0	0	1	0	0
10:124340382|124358613	0	0	0	1	0	0
10:12442015|12445368	1	1	1	1	1	0
10:12442720|12445368	0	0	0	0	1	0
10:124799982|124800895	0	0	0	1	0	0
10:126097111|126100769	0	0	0	0	1	1
10:126463244|126478907	0	0	0	0	1	0
10:126472642|126473281	0	1	0	0	0	0
10:126700895|126702629	0	0	0	0	1	0
10:12708735|12833232	1	1	0	0	0	0
10:127540715|127569640	0	0	0	0	0	1
10:127540862|127569640	1	0	0	0	0	0
10:12856194|12858327	0	1	0	0	0	0
10:1313150|1321179	0	1	0	0	0	0
10:13169745|13178897	1	1	0	0	0	1
10:131877830|131878165	0	0	0	1	0	0
10:13233299|13234568	0	1	0	0	0	0
10:132932642|132944923	0	0	1	0	0	0
10:13333831|13337606	0	0	0	0	1	0
10:13364835|13387028	0	0	1	0	0	0
10:13370351|13387028	0	0	1	0	0	0
10:133747962|133748510	0	1	0	0	1	0
10:13375817|13387028	0	0	1	1	0	0
10:133784142|133787447	0	0	0	1	1	0
10:133786538|133787447	0	1	0	0	0	0
10:133997701|133998557	0	0	0	1	0	0
10:134022538|134041632	0	0	0	0	1	0
10:134058383|134059459	1	0	0	1	1	0
10:135111384|135116484	0	0	0	1	0	0
10:135122915|135123381	0	0	0	1	0	0
10:135209217|135209771	0	0	0	0	0	1
10:135211939|135213157	0	1	0	0	0	0
10:135211939|135213311	0	1	0	0	0	0
10:135288625|135288783	0	0	0	0	0	1
10:13701323|13705509	0	0	1	0	0	1
10:13701323|13717044	0	1	0	1	0	0
10:13705453|13712528	0	0	0	0	0	1
10:13705453|13717044	0	1	1	0	0	0
10:13743340|13749113	0	1	0	0	0	0
10:1405223|1421355	0	1	0	0	0	0
10:14938845|14939516	0	1	0	0	0	0
10:14961737|14977563	1	0	0	0	0	0
10:14970015|14977563	0	0	0	1	0	0
10:14974853|14977563	1	1	0	0	0	0
10:15290638|15296878	0	0	0	1	0	0
10:15290638|15326104	0	0	1	0	0	0
10:15317854|15326104	1	0	1	1	1	1
10:15325877|15326104	0	0	1	1	0	0
10:16526336|16528616	1	1	0	1	1	0
10:17199440|17210916	0	0	1	1	0	0
10:17271311|17272709	0	0	0	0	0	1
10:1764206|1764402	0	1	0	0	0	0
10:17645559|17646046	1	0	0	0	1	1
10:18816517|18825125	0	1	0	0	0	0
10:18898774|18905222	0	1	0	0	0	0
10:19546613|19572110	0	0	0	1	1	0
10:19546613|19620511	0	0	0	1	1	0
10:19546613|19641226	0	0	0	1	1	0
10:19546613|19678538	0	0	0	1	0	0
10:19612878|19620511	0	0	0	1	0	0
10:19780446|19787575	0	1	0	0	0	0
10:19896706|19904852	0	0	0	0	1	0
10:2005625|2005786	0	0	0	1	0	0
10:20432224|20466338	0	0	1	0	0	0
10:20465928|20466338	0	1	0	0	0	0
10:20500598|20508031	0	0	1	0	0	0
10:20500598|20534434	0	0	1	0	0	0
10:21605001|21610060	1	0	0	0	0	0
10:21629071|21643693	1	0	0	0	0	0
10:22019829|22024164	0	0	0	1	0	0
10:22193451|22209892	1	1	0	0	0	0
10:24669798|24673352	0	0	1	1	1	0
10:25250735|25252886	0	0	1	0	0	0
10:26789748|26792203	0	1	0	0	0	0
10:26849034|26849773	0	1	0	0	0	0
10:26849034|26851358	0	1	0	0	0	0
10:27112067|27112234	0	0	0	0	1	0
10:27507794|27507999	0	0	0	0	1	0
10:27855761|27867642	1	0	0	0	0	1
10:28436412|28438988	0	0	0	0	1	0
10:287961|295028	0	1	0	0	0	0
10:30726105|30740673	0	1	0	0	0	0
10:30736711|30747165	0	0	0	1	0	0
10:309144|309598	0	0	0	1	1	0
10:31749966|31791437	0	1	0	0	0	0
10:3182879|3186558	0	1	0	0	0	0
10:32141445|32150586	0	0	1	0	0	0
10:32337392|32339451	1	0	1	0	0	0
10:32661261|32662185	0	1	0	0	0	0
10:34759013|34806087	1	1	1	0	0	1
10:34782214|34782653	1	0	0	0	0	0
10:35426710|35441308	0	1	0	0	0	0
10:35437296|35441308	1	1	0	0	1	0
10:35467817|35495979	0	1	0	0	0	0
10:37442500|37476947	1	0	0	0	0	0
10:37550792|37553565	1	1	0	0	0	0
10:38120160|38145265	0	0	0	1	0	0
10:38120160|38146176	0	1	0	0	0	0
10:43650345|43654379	0	1	0	0	0	0
10:43650345|43671480	0	1	1	1	1	1
10:45953233|45959775	1	0	1	1	1	0
10:45954568|45959775	0	0	0	1	1	0
10:46158990|46159290	0	1	0	0	0	0
10:47121121|47122969	1	0	0	0	0	0
10:47121121|47122996	1	0	0	1	1	0
10:47134116|47139994	1	0	0	1	1	0
10:4915406|4932115	1	0	0	0	0	0
10:49541997|49542190	0	1	0	0	0	0
10:49941976|49951593	0	1	0	0	0	0
10:49994684|50040754	0	1	0	0	0	0
10:50019584|50022127	0	1	0	0	0	0
10:50034716|50040754	0	1	0	0	0	0
10:50098624|50108351	0	1	0	0	0	0
10:50098624|50109908	0	1	0	0	0	0
10:50098624|50172099	0	1	0	0	0	0
10:50154085|50155014	0	1	0	0	0	0
10:50701163|50714058	0	0	0	0	0	1
10:51584616|51585599	0	0	0	0	1	0
10:58867112|58868511	0	0	1	0	1	0
10:5922261|5925130	0	0	0	1	0	0
10:6001717|6002530	1	1	0	1	1	0
10:6001717|6002718	0	0	0	0	1	1
10:6008108|6010891	0	1	0	0	0	0
10:60347975|60380661	0	0	0	1	1	0
10:60374053|60380661	1	0	0	0	0	0
10:61819098|61840376	0	0	1	0	0	0
10:61865663|61874089	0	0	1	0	0	0
10:63727577|63760080	0	1	0	0	0	0
10:63759850|63760080	0	0	0	1	0	0
10:64148155|64159552	0	0	0	0	0	1
10:64359133|64360989	0	0	1	0	0	0
10:64936057|64944498	0	0	1	1	0	0
10:64936057|64960437	0	0	1	0	0	0
10:64944368|64954135	0	1	0	0	1	0
10:64948928|64975456	0	0	1	0	0	0
10:64954046|64960437	0	0	1	0	0	0
10:64954046|64975456	0	1	1	0	0	0
10:64957171|64975456	0	0	1	0	0	0
10:64976967|64979743	0	0	1	0	0	0
10:65208211|65208617	0	1	0	0	0	0
10:65229303|65238721	0	0	0	1	0	0
10:65369947|65379560	0	0	0	0	0	1
10:67505274|67506542	0	1	0	0	0	0
10:6854212|6879970	1	0	0	0	0	0
10:6874512|6879970	1	0	0	0	0	0
10:6875605|6879970	1	0	0	1	0	0
10:6875605|6880164	1	0	0	0	0	0
10:69647175|69651312	0	1	0	0	0	0
10:69647175|69669199	0	0	1	0	0	0
10:69648640|69651312	0	0	1	0	0	0
10:69651160|69669199	0	1	0	0	0	0
10:69854250|69854551	0	0	0	1	0	0
10:69854255|69854587	0	0	0	1	0	0
10:69902697|69909868	0	0	0	1	1	0
10:69959138|69959305	0	0	0	1	0	0
10:69966527|69970304	0	0	0	0	1	0
10:70048240|70048776	0	0	1	0	0	0
10:70105427|70164601	0	0	1	0	0	0
10:70164428|70164601	0	0	0	0	1	0
10:70181982|70182647	0	0	1	0	0	0
10:70190193|70190417	1	1	1	1	1	0
10:70331974|70334009	0	0	1	0	0	0
10:70331974|70360791	0	0	1	0	0	0
10:70345673|70346029	0	0	0	1	0	0
10:70404455|70406762	1	0	1	0	1	0
10:70404455|70412351	0	0	1	0	0	0
10:70404455|70427013	0	0	1	0	0	0
10:70407912|70433244	0	0	1	0	0	0
10:70411603|70412351	0	0	1	0	1	0
10:70411603|70427013	0	0	0	0	1	0
10:70411603|70433244	0	0	1	0	0	0
10:70411603|70446464	0	0	1	0	0	0
10:70432652|70433244	0	0	1	0	0	0
10:70446113|70446464	0	0	1	0	0	0
10:70665982|70670138	0	0	0	0	1	0
10:70666467|70679737	1	0	0	0	0	0
10:70696692|70703013	1	0	0	0	0	0
10:70719562|70720005	1	0	0	0	1	0
10:70986963|70992889	1	0	0	0	0	0
10:71243447|71244971	1	1	0	1	1	0
10:71243447|71258152	1	0	0	0	1	0
10:71243447|71264241	1	0	0	0	0	0
10:71255350|71265996	0	0	1	0	0	0
10:71873901|71883853	0	0	0	0	1	0
10:71874676|71874876	0	0	0	1	0	0
10:72604230|72610967	1	0	0	0	0	0
10:73887840|73892939	1	0	0	0	0	0
10:73983646|73990198	0	1	0	0	0	0
10:74055106|74056012	0	0	0	1	0	0
10:74310937|74326552	1	0	0	0	0	0
10:74322653|74326552	1	1	0	0	0	0
10:74776604|74828741	0	1	0	0	0	0
10:74790029|74813348	0	0	0	0	0	1
10:75206250|75239275	0	1	0	0	0	0
10:75214170|75239275	0	1	0	0	0	0
10:75227311|75239275	0	0	0	0	1	0
10:75258408|75264030	0	0	0	1	0	0
10:75529594|75530229	0	1	0	0	0	0
10:75550733|75550934	0	0	0	1	0	0
10:75991502|75992000	0	1	0	0	0	0
10:7657945|7697638	0	0	1	0	0	0
10:76666352|76666865	0	1	0	0	0	0
10:76729418|76748870	0	1	1	0	0	0
10:77306789|77307420	0	0	0	1	0	0
10:77406083|77406348	0	0	0	0	1	0
10:7755144|7755485	0	0	0	0	1	0
10:7776885|7780721	0	0	0	1	1	0
10:78704531|78713682	0	1	0	0	0	0
10:78799286|78850268	0	1	0	0	0	0
10:78832855|78850268	0	1	0	0	0	0
10:79163620|79346216	0	0	1	0	0	0
10:79739899|79741317	0	0	0	1	0	0
10:79741912|79744056	1	0	0	0	1	0
10:79761955|79764646	0	0	1	0	0	0
10:79761955|79767624	0	1	1	0	1	1
10:81070681|81070941	0	1	0	0	0	0
10:81841597|81841960	0	0	1	0	0	0
10:81918856|81935911	0	0	1	0	0	0
10:82222844|82249070	1	1	1	0	0	1
10:82228303|82228443	0	0	0	1	0	0
10:82228303|82249070	1	1	1	1	1	0
10:82228338|82249070	1	0	0	0	0	0
10:82248973|82264534	0	0	0	0	1	0
10:82266984|82269227	0	1	1	0	1	1
10:88824844|88825293	0	0	0	1	0	0
10:88930235|88930731	0	0	0	0	1	0
10:89544227|89574369	0	0	0	0	1	0
10:89624211|89653866	0	1	1	1	0	0
10:89624211|89690846	0	1	0	0	0	0
10:89640057|89712016	0	0	0	1	0	0
10:89650587|89651452	0	1	0	0	0	0
10:89653782|89655534	0	1	0	0	0	0
10:89685270|89712016	0	0	0	1	0	0
10:90069144|90074398	0	0	1	0	0	0
10:91511103|91522592	0	1	1	1	1	0
10:93284785|93390623	0	0	0	1	0	0
10:93600318|93602148	0	0	1	0	0	0
10:93608140|93611093	1	1	1	1	1	0
10:93702182|93711321	0	0	0	1	0	0
10:93711160|93713630	0	1	0	0	0	0
10:94291505|94297307	0	0	1	0	0	1
10:94291505|94318972	0	1	0	0	0	0
10:95353580|95353792	0	0	0	1	1	0
10:95353580|95360256	0	0	0	0	1	0
10:95443813|95447206	0	0	0	0	1	0
10:96201653|96203180	0	1	0	0	0	0
10:96201653|96211366	0	1	0	0	0	0
10:96201653|96234540	1	1	1	1	1	1
10:96201653|96253204	1	0	0	0	0	0
10:96207392|96234540	0	1	0	1	0	1
10:96211315|96234540	0	1	0	0	0	0
10:96234425|96271411	1	0	0	0	0	0
10:96269848|96271411	0	0	0	0	1	0
10:96271340|96282210	0	0	0	1	0	0
10:97141442|97170534	0	0	0	0	1	0
10:97250792|97251164	0	0	1	0	0	0
10:97373499|97381008	0	1	0	0	0	0
10:97376234|97381008	0	0	1	1	1	0
10:97392716|97393406	0	1	0	0	1	0
10:97582994|97624618	0	1	0	0	0	0
10:97607203|97624618	0	1	0	0	0	0
10:97626019|97626417	0	1	0	0	0	0
10:97843383|97843649	0	1	0	0	0	0
10:97902588|97902880	0	0	0	1	0	0
10:97915083|97920158	1	0	1	0	1	0
10:97959831|97967655	0	1	0	0	0	0
10:98362037|98363806	0	1	0	0	0	0
10:98380109|98388250	0	1	0	0	0	0
10:98383229|98405419	0	1	0	0	0	0
10:98386465|98405419	0	1	0	0	0	0
10:98411005|98416691	0	1	0	0	0	0
10:98411373|98416598	0	1	0	0	0	0
10:98469324|98469740	0	0	1	0	0	0
10:99006029|99019385	0	0	1	0	0	0
10:99019159|99025882	0	0	1	0	0	0
10:99023177|99025882	0	1	0	0	0	0
10:99433915|99434051	0	0	0	1	0	0
10:99497030|99498384	0	0	0	1	0	0
10:99497942|99498173	0	1	0	0	0	0
10:99502851|99504661	0	0	0	0	1	0
10:99502851|99504672	0	0	0	0	1	1
10:99502851|99510227	0	0	0	0	0	1
10:99915850|99923154	1	1	1	1	1	0
10:99915850|99969656	1	1	0	0	0	0
10:99922640|99923154	0	1	0	0	0	0
10:99922640|99969656	0	0	0	0	1	0
10:99967858|99969656	1	1	1	1	0	0
11:100730285|100807063	0	1	0	0	0	0
11:101857563|101868464	0	0	0	0	0	1
11:102206697|102206951	0	1	0	0	0	0
11:102221077|102248773	0	1	0	1	0	0
11:102272344|102322188	0	0	0	0	1	0
11:102650235|102713310	0	0	0	0	0	1
11:102936998|102960047	0	0	0	0	0	1
11:10330081|10432523	0	1	0	0	0	0
11:105950194|105967620	0	0	1	0	0	0
11:107260800|107263621	0	0	0	0	1	0
11:107260800|107289013	0	0	0	0	1	0
11:108002634|108005043	0	1	1	1	1	0
11:108055959|108061227	0	1	0	0	0	0
11:108057209|108061227	0	1	0	0	0	0
11:108057209|108062917	0	0	0	0	1	0
11:108638100|108638728	0	1	0	0	1	0
11:111228170|111229643	0	1	0	0	0	0
11:111604939|111605894	0	1	0	0	0	0
11:111614100|111626174	0	0	1	0	0	0
11:111622883|111624301	1	1	0	1	1	1
11:111625223|111626174	0	1	1	1	0	0
11:111706888|111709101	0	1	0	1	0	0
11:111706888|111709122	0	0	0	1	0	0
11:111706888|111724459	0	1	0	0	0	0
11:111715324|111724459	0	0	0	0	1	0
11:111715324|111735974	1	0	0	0	0	0
11:111735904|111739459	0	1	0	0	0	0
11:111865743|111866288	0	0	0	0	0	1
11:111899239|111904254	0	1	0	0	0	0
11:111956702|111957034	0	0	1	0	0	0
11:113612416|113614762	0	0	0	1	1	0
11:113669868|113670137	0	0	1	0	0	0
11:113711320|113725057	0	0	1	0	0	0
11:113712385|113746202	0	0	1	0	0	0
11:113723223|113725057	1	1	1	0	1	0
11:114273550|114276521	0	0	0	1	0	0
11:11454168|11470483	1	1	0	0	0	1
11:11454168|11492819	0	0	0	0	0	1
11:11470291|11473093	0	1	0	0	0	0
11:115080294|115111140	1	0	0	0	0	0
11:115099833|115111140	1	0	0	0	0	0
11:115968235|115970756	0	0	1	0	0	0
11:116168043|116191156	0	0	1	0	0	0
11:116633269|116636162	1	0	0	0	0	0
11:116655094|116655637	0	0	0	1	0	0
11:116937863|116939822	0	1	0	0	0	0
11:118461056|118463571	0	1	0	0	0	0
11:118625414|118627996	0	1	0	0	0	0
11:118629483|118634015	0	0	1	0	0	0
11:118635917|118639060	0	1	0	0	0	0
11:118890860|118892596	0	1	0	1	0	0
11:118940944|118944661	0	1	0	0	0	0
11:118994278|118997835	1	0	0	0	0	0
11:118997645|118997835	0	1	1	0	0	0
11:11924810|11951112	0	1	0	0	0	0
11:119477391|119479251	0	0	1	0	0	0
11:119604367|119610498	0	0	1	0	0	0
11:119991281|119996597	0	0	0	1	0	0
11:120502922|120531109	0	1	0	0	0	0
11:120524394|120531109	0	1	0	0	0	0
11:120524397|120531109	0	1	0	0	0	0
11:120769241|120776202	0	1	0	0	0	0
11:12087605|12087794	1	0	0	0	0	0
11:120983781|121008731	0	0	1	0	0	0
11:121338545|121340832	0	1	0	0	0	0
11:121348827|121360819	0	1	0	0	0	0
11:121348827|121367758	0	1	0	0	0	0
11:121358741|121360819	0	1	1	1	1	0
11:121358741|121367758	0	1	1	0	1	0
11:121383712|121385030	0	0	0	0	1	0
11:121391366|121403261	0	1	0	0	0	0
11:121403173|121416138	0	1	0	0	0	0
11:121403173|121430366	0	1	0	0	0	0
11:121500469|121502186	0	1	0	0	0	0
11:12159937|12183966	0	0	0	0	0	1
11:122131015|122165713	0	0	0	0	1	0
11:122162992|122164314	0	0	0	1	0	0
11:122162992|122165713	0	0	0	1	1	0
11:122162992|122193675	0	0	0	0	1	0
11:122162992|122230690	0	0	0	0	1	0
11:122929564|122929766	0	1	0	0	0	0
11:122953793|122955421	0	0	0	1	0	0
11:123301549|123351601	0	1	0	0	0	0
11:123344165|123351601	1	1	1	1	0	0
11:123483469|123485543	0	0	0	0	1	0
11:123988204|123989796	0	0	1	1	1	0
11:124005627|124007975	0	0	0	1	0	0
11:125104941|125109624	0	0	1	0	0	0
11:12525861|12535612	0	0	0	0	0	1
11:125445159|125445827	0	1	0	0	0	0
11:125499127|125503246	0	1	0	0	0	0
11:125514021|125514163	1	0	0	0	1	0
11:125775107|125792841	0	0	1	0	0	0
11:126051390|126052982	1	0	1	0	0	0
11:126052732|126052982	0	0	1	0	0	0
11:126073240|126074223	0	1	0	0	0	0
11:126073240|126075676	0	0	0	1	0	0
11:126142864|126143349	1	1	1	1	1	1
11:126173959|126201364	0	0	1	0	0	0
11:126176465|126176639	0	1	0	0	0	0
11:12706319|12706478	0	0	0	0	1	0
11:128426186|128443039	0	0	1	0	0	0
11:128628010|128638167	0	1	0	1	0	0
11:128628010|128642880	0	1	0	1	0	0
11:128628010|128651918	0	1	0	1	0	0
11:128638013|128651918	0	1	0	0	0	0
11:129136762|129139610	0	0	0	1	0	0
11:129551030|129637334	0	0	0	0	1	0
11:129739389|129740156	0	0	1	0	0	0
11:129779643|129780551	0	0	1	0	0	0
11:129979324|129980556	0	0	0	0	1	0
11:129979324|129992408	0	0	0	1	0	0
11:130064044|130064632	0	0	0	0	0	1
11:132016176|132016408	0	0	1	0	0	0
11:132016176|132016811	0	0	1	0	0	0
11:133302053|133307347	0	0	1	0	0	0
11:13375848|13375995	0	0	0	0	0	1
11:133786263|133802108	0	0	1	0	0	0
11:133786381|133788197	0	1	0	0	0	0
11:133792072|133802108	1	0	0	0	0	0
11:134045134|134055421	0	1	0	0	0	0
11:134047114|134064629	0	0	0	0	1	0
11:134063911|134064633	0	1	0	0	0	0
11:134147220|134153739	0	0	1	0	0	0
11:134153631|134215023	0	0	0	0	0	1
11:134162026|134163103	0	0	1	0	0	0
11:13707095|13707256	0	1	0	0	0	0
11:14316017|14317401	1	1	0	0	0	0
11:14479330|14480233	0	1	0	0	1	0
11:14839729|14840755	0	0	0	0	1	0
11:1491501|1501716	0	0	0	1	0	0
11:16117542|16133472	0	0	0	0	0	1
11:16119155|16208501	0	0	0	1	0	0
11:16205432|16208501	0	0	0	0	1	0
11:17042020|17048529	0	0	1	0	0	0
11:17195667|17196185	1	0	0	0	0	0
11:17464267|17464859	0	0	0	1	0	0
11:1776180|1778648	0	0	0	0	0	1
11:18357924|18358722	0	1	0	0	0	0
11:18422384|18425358	1	0	0	0	0	0
11:18568427|18579877	0	1	0	0	0	0
11:18568427|18588029	0	1	1	0	0	0
11:19164525|19187932	0	1	0	0	0	0
11:19848422|19864469	0	0	1	0	0	0
11:19854030|19864469	0	0	1	0	0	0
11:20417349|20419267	0	1	1	0	0	0
11:22275372|22275899	0	1	0	0	0	0
11:22696396|22707335	0	1	0	0	1	0
11:22696396|22770807	0	1	0	0	0	0
11:22696396|22777499	0	1	0	1	1	0
11:22759251|22777499	0	1	0	0	0	0
11:22856453|22859910	0	1	0	0	0	0
11:22856453|22942195	0	1	0	0	0	0
11:2368776|2369026	0	0	0	0	1	0
11:2712967|2716023	0	0	1	0	0	0
11:28110071|28116347	0	1	0	0	0	0
11:28373637|28383583	1	1	0	1	0	0
11:28420335|28445911	0	0	0	1	0	0
11:28428560|28445911	0	1	0	0	0	0
11:28433445|28445911	0	0	0	0	1	0
11:30557541|30602041	0	0	1	0	0	0
11:30601793|30602041	0	0	1	0	0	0
11:3121388|3147785	0	0	0	1	1	0
11:31474265|31484852	0	1	0	0	0	1
11:31477807|31484852	1	0	0	0	0	0
11:31482173|31484852	0	1	0	0	0	0
11:31484719|31509788	0	0	0	1	0	0
11:31491287|31495333	1	0	0	0	0	0
11:31531422|31541638	0	0	1	1	0	0
11:32608558|32610681	0	1	0	0	0	0
11:32610140|32610681	0	0	0	1	0	0
11:32975403|32979632	0	0	1	0	0	0
11:33163213|33182915	0	1	1	1	0	0
11:34118026|34118843	0	0	1	0	0	0
11:34144006|34145947	0	1	0	0	0	0
11:3416847|3418636	0	0	1	0	0	0
11:3416943|3418636	0	0	1	0	0	0
11:34218872|34226237	0	0	0	0	1	0
11:34226091|34226237	0	0	0	0	1	0
11:3424823|3426193	0	0	1	0	0	0
11:34736241|34776154	0	0	1	0	0	0
11:35201920|35208413	0	0	0	0	0	1
11:35747472|35747711	0	1	0	0	0	0
11:36415396|36424928	0	0	0	1	0	0
11:36415396|36440853	0	0	0	0	0	1
11:36415396|36472885	1	0	0	0	0	0
11:36516526|36518816	1	1	0	1	0	0
11:36654834|36669705	0	0	1	0	0	0
11:3697334|3697583	0	0	0	0	1	0
11:3877340|3877817	0	0	0	1	0	0
11:41318940|41319274	0	1	0	0	0	0
11:428511|428760	0	1	0	0	0	0
11:43348057|43357544	0	1	1	1	0	0
11:43350444|43351476	0	0	0	0	1	0
11:43400783|43411371	0	1	0	0	0	0
11:43425548|43429127	0	1	1	1	1	0
11:43425548|43436326	0	0	0	0	1	0
11:44146339|44151688	0	0	1	0	0	0
11:45883611|45893784	1	1	1	1	1	0
11:45958045|45959863	1	0	0	1	1	0
11:46001311|46001517	1	1	0	0	0	0
11:460187|479152	0	1	0	0	0	0
11:460187|491324	0	0	0	1	0	0
11:46377104|46377391	0	0	1	0	0	0
11:46388841|46389629	0	0	0	1	1	0
11:46665829|46671867	0	0	0	0	1	0
11:46680942|46687069	0	0	0	0	1	0
11:46744730|46745068	0	0	0	1	1	0
11:46900458|46900866	0	0	1	0	0	0
11:46958118|47008861	0	0	0	1	1	0
11:47280731|47290136	0	0	0	1	0	0
11:47281342|47290136	0	0	0	0	1	0
11:47282792|47283569	0	0	1	1	1	0
11:47317047|47317606	0	0	1	0	0	0
11:47330142|47331163	0	0	0	1	0	0
11:47368977|47370092	0	1	0	0	0	0
11:47380395|47381591	0	1	0	0	0	0
11:47380395|47397280	0	1	0	0	0	0
11:47530223|47530404	0	0	0	0	1	0
11:47745580|47772842	0	0	0	1	0	0
11:47758168|47767798	0	1	0	0	0	0
11:47804625|47808106	0	1	0	1	0	0
11:47867351|47867591	0	0	0	1	0	0
11:5367003|5368140	0	1	0	0	0	0
11:57069548|57069998	0	0	0	0	0	1
11:57176648|57193825	0	1	0	0	0	0
11:5719545|5727846	0	1	0	0	0	0
11:57256389|57256865	0	0	0	1	1	0
11:57466031|57467869	1	0	0	0	1	1
11:57563049|57564464	1	0	0	0	1	0
11:57563049|57569668	1	0	0	0	0	0
11:581492|582081	0	1	0	0	1	0
11:59406521|59406856	0	1	0	0	0	0
11:596923|598502	0	0	0	1	0	0
11:60228545|60229771	0	1	0	0	0	0
11:60899892|60906307	0	1	0	0	0	0
11:61031959|61032684	0	0	0	0	1	0
11:61031959|61036490	0	0	1	1	0	0
11:61034934|61036486	0	0	0	0	1	0
11:61034934|61036490	0	0	0	0	1	0
11:61034934|61036551	0	0	0	1	0	0
11:61034934|61036824	0	0	1	1	0	0
11:61038911|61042056	0	0	0	0	1	0
11:61039147|61042056	0	1	1	1	0	0
11:61039147|61044152	0	0	0	1	1	0
11:61039167|61042056	0	1	0	0	1	0
11:61039167|61044152	0	0	0	1	0	0
11:61044065|61045948	0	0	0	1	1	0
11:61045866|61050377	0	0	0	1	0	0
11:61049258|61050008	0	0	0	1	1	0
11:61105961|61106589	0	1	0	0	0	0
11:61110046|61110316	1	0	0	0	0	0
11:61178410|61179409	0	0	0	1	0	0
11:61178410|61196762	0	0	0	1	0	0
11:61188862|61196762	0	0	0	1	0	0
11:61245717|61246320	0	1	0	0	0	0
11:61645984|61646319	0	0	0	1	0	0
11:61732244|61734993	0	0	0	0	1	0
11:61895623|61898062	0	1	0	1	1	0
11:62356503|62356693	0	1	0	1	0	0
11:6243672|6245937	0	1	0	1	0	0
11:62502854|62503036	0	0	0	0	1	0
11:62502854|62505962	0	1	0	0	0	0
11:62549366|62550297	1	1	1	1	1	0
11:62606586|62607131	0	0	0	1	1	0
11:62606586|62607339	0	1	0	1	1	1
11:62609102|62609283	0	1	0	0	0	0
11:62609117|62609283	0	0	0	1	0	0
11:62609125|62609283	0	1	0	1	1	1
11:62621024|62621536	0	0	0	1	0	0
11:62621123|62621272	0	1	0	0	1	0
11:63357572|63357840	0	0	1	0	1	0
11:63426233|63426724	1	0	0	0	1	0
11:63433298|63433596	0	1	0	0	0	0
11:63520541|63521180	0	1	0	0	0	0
11:63714197|63714475	1	1	1	0	0	1
11:63760603|63763228	0	0	0	0	1	0
11:63918711|63919865	1	0	0	1	1	0
11:64077441|64077666	0	0	1	0	0	0
11:64387766|64402924	0	1	0	0	0	0
11:64393935|64402924	0	1	0	0	0	0
11:64397874|64402924	0	1	0	0	0	0
11:64453118|64453419	0	0	1	0	0	0
11:64799640|64800023	1	1	0	1	0	0
11:64825347|64825722	0	0	0	1	0	0
11:64889244|64889658	0	0	0	1	0	0
11:6501440|6501662	0	0	0	1	0	0
11:65034053|65036200	0	1	1	0	0	0
11:65034948|65036200	0	0	0	1	0	0
11:65159284|65159440	0	1	0	0	0	0
11:65161044|65161896	0	1	0	1	0	0
11:65190766|65191219	1	0	0	0	0	0
11:65191160|65191956	0	1	0	0	0	0
11:65191434|65211534	0	0	0	1	0	0
11:65198240|65205128	0	1	0	1	1	1
11:65198240|65211534	0	1	0	0	0	0
11:65200302|65201403	0	0	0	0	1	0
11:65201950|65205128	0	1	0	1	1	1
11:65202082|65211534	0	0	0	0	0	1
11:65202524|65204137	1	0	0	1	1	0
11:65202524|65205128	1	1	0	1	1	1
11:65202524|65211534	0	1	0	1	1	0
11:65202538|65204137	0	0	0	1	1	0
11:65202538|65205128	0	1	0	1	0	0
11:65203994|65205128	0	1	0	0	0	0
11:65204009|65205128	0	1	0	1	1	0
11:65204009|65211530	0	1	0	1	1	0
11:65204009|65211534	1	1	0	1	1	0
11:65205043|65211534	0	0	0	1	0	1
11:65210535|65211530	0	1	0	1	1	0
11:65210535|65211534	1	1	0	1	1	0
11:65211421|65293514	0	0	0	1	0	0
11:65211421|65294344	0	0	0	1	0	0
11:65266518|65266776	0	1	0	0	0	0
11:65267160|65268023	0	1	0	0	0	0
11:65267746|65268121	0	0	0	1	0	0
11:65267870|65268013	0	0	0	0	1	0
11:65268122|65268382	0	0	0	1	0	0
11:65268147|65268290	1	0	0	0	0	0
11:65268159|65268333	0	1	0	0	0	0
11:65269792|65271829	0	0	0	1	0	0
11:65270764|65271547	0	1	0	0	0	0
11:65271604|65273133	0	1	0	0	0	0
11:65271997|65272624	0	1	0	0	0	0
11:65272136|65273273	0	1	0	0	0	0
11:65272625|65273422	0	1	0	0	0	0
11:65272721|65273422	0	1	0	0	0	0
11:65661485|65664477	1	0	0	1	0	1
11:65829470|65830450	0	0	0	1	1	0
11:65831099|65835804	0	0	1	0	0	0
11:66204575|66204734	0	0	1	0	0	0
11:66254011|66255478	0	1	1	1	1	0
11:6629831|6632683	1	0	0	1	1	0
11:66407149|66407594	0	1	0	0	0	0
11:66407171|66407594	1	1	1	1	1	0
11:66811109|66813348	0	0	0	1	0	0
11:66833367|66834318	0	0	1	1	1	0
11:66833425|66834308	0	0	0	1	0	0
11:66837896|66839851	0	0	0	1	0	0
11:67012660|67013587	0	1	0	0	0	0
11:67049424|67049657	0	0	0	0	1	0
11:67074513|67074907	0	0	0	1	0	0
11:67160967|67161261	0	0	0	1	0	0
11:674536|691598	0	0	0	1	0	0
11:67848871|67864597	0	0	1	0	0	0
11:678694|681089	0	0	0	0	1	0
11:678694|691598	0	0	0	0	1	0
11:679688|681089	0	1	0	0	0	0
11:68341577|68355492	0	1	0	0	0	0
11:68367809|68370960	0	1	0	0	0	0
11:68369331|68370960	1	1	1	0	1	0
11:68552283|68552478	0	0	0	1	1	0
11:68678908|68679071	0	0	0	0	0	1
11:69186171|69188281	1	0	0	0	0	0
11:6953325|6977013	0	0	1	0	0	0
11:6962802|6977013	0	0	1	0	0	0
11:7009114|7013224	0	0	1	0	0	0
11:70505933|70507783	1	0	1	1	1	0
11:70505933|70544868	0	0	1	1	0	0
11:70542966|70544868	1	0	0	0	0	0
11:71627120|71630072	0	0	0	1	0	0
11:71627120|71634521	0	0	0	1	1	0
11:71806015|71806443	0	0	0	0	1	0
11:720062|724829	0	0	0	0	1	0
11:72065352|72070052	1	0	0	1	0	0
11:72069924|72091428	1	0	0	0	0	0
11:72111960|72114096	1	0	0	0	0	0
11:72291930|72292523	0	0	0	1	1	0
11:72316182|72319795	0	0	0	1	0	0
11:72548576|72552004	0	0	0	1	0	0
11:72791729|72794785	0	1	0	0	0	0
11:73056030|73056205	0	0	0	0	1	0
11:73070879|73072206	1	0	0	0	0	0
11:73100157|73102268	0	0	0	1	0	0
11:7334626|7335172	0	0	1	0	0	0
11:73582638|73583007	0	1	0	0	0	0
11:73620444|73627705	0	0	0	0	1	0
11:73629995|73630450	1	0	0	0	0	0
11:73739332|73745323	1	0	0	0	0	0
11:73914773|73915490	0	0	0	1	0	0
11:74500671|74528759	1	1	1	1	1	0
11:74528641|74529090	0	0	0	0	1	0
11:75279776|75280216	0	0	0	0	1	0
11:75283027|75283229	1	0	0	0	0	0
11:75541594|75542249	0	1	0	0	0	0
11:75625816|75626011	0	1	0	0	0	0
11:75690822|75694557	0	0	0	1	0	0
11:75728292|75728515	0	1	0	0	0	0
11:77433733|77436744	0	1	0	0	0	0
11:77451776|77475734	0	1	0	0	0	0
11:77583198|77583532	1	0	0	0	0	0
11:77690042|77692622	0	0	0	1	0	0
11:78412571|78413448	0	0	0	0	0	1
11:82560091|82561547	0	0	1	0	0	0
11:82560091|82571159	0	1	0	0	0	0
11:82698629|82708366	0	0	0	1	0	0
11:82805570|82805736	0	1	0	0	1	0
11:82822155|82828239	0	1	0	0	0	0
11:82868743|82869108	0	0	0	1	0	0
11:847201|850367	0	0	0	1	1	0
11:85373433|85374645	0	1	0	1	0	0
11:86017287|86017524	0	1	1	0	1	0
11:86868383|86869813	1	0	0	1	1	1
11:86868383|86947726	0	0	0	0	1	0
11:8693333|8701610	0	1	0	0	0	0
11:8693444|8693932	0	1	0	0	0	0
11:8693444|8696430	0	1	0	0	0	0
11:87016978|87029277	1	0	0	1	0	0
11:87019987|87020523	0	1	0	0	0	0
11:88029329|88042360	0	0	1	0	0	0
11:883148|884169	0	0	0	1	1	0
11:883148|893519	1	0	0	0	0	0
11:883200|884169	0	1	0	0	0	0
11:89106600|89185063	0	0	1	0	0	0
11:89133185|89135710	0	0	1	1	0	0
11:89155070|89185063	0	0	1	1	0	0
11:89165952|89185059	0	0	0	1	0	0
11:89165952|89185063	0	0	1	1	0	0
11:89173856|89185063	0	0	0	1	0	0
11:8987451|8989588	1	0	0	1	1	0
11:89911021|89911285	0	0	0	0	1	0
11:90094727|90102420	0	0	0	0	1	0
11:93098513|93119207	0	1	1	0	0	0
11:93232442|93238379	0	1	0	0	0	0
11:93429486|93433352	1	1	0	1	1	0
11:93454760|93455023	0	0	0	1	0	0
11:93457420|93458997	0	1	0	0	0	0
11:93469307|93472497	0	1	0	0	0	0
11:93488376|93494891	0	1	0	0	0	0
11:93535001|93540801	0	0	1	0	0	0
11:93918792|93935714	0	0	0	0	0	1
11:94607131|94607299	0	0	0	0	0	1
11:95532396|95546753	0	0	0	1	0	0
11:95532396|95552068	0	0	0	0	1	0
11:95718695|95724887	0	1	0	0	0	0
11:95825056|95826681	0	1	0	1	0	0
11:9861045|9879943	0	0	0	1	0	0
12:100589360|100590757	0	0	0	0	1	0
12:100860825|100869368	0	0	0	1	0	0
12:100926236|100934596	0	0	0	0	1	0
12:100985514|101016160	0	0	1	1	0	0
12:101316004|101336313	0	0	0	0	0	1
12:101365084|101381448	0	0	0	0	0	1
12:101413812|101442179	0	0	0	0	0	1
12:101760336|101761754	0	1	0	1	1	0
12:101790177|101799759	0	1	0	0	0	0
12:102136201|102137584	0	0	0	1	0	0
12:102391085|102392043	0	1	0	0	0	0
12:102419752|102439897	0	1	0	0	0	0
12:102433646|102439897	1	0	0	0	0	0
12:102433646|102444069	0	1	0	0	0	0
12:102437883|102439897	1	0	0	0	0	0
12:102437883|102444069	0	1	0	0	0	0
12:102650993|102709268	0	1	0	0	0	0
12:102663378|102709268	0	1	0	1	0	0
12:103245465|103246728	0	0	0	1	1	0
12:103657104|103664086	0	1	0	0	0	0
12:103657104|103670988	0	1	0	0	0	0
12:103762167|103762776	0	1	0	0	0	0
12:104181219|104187775	0	1	0	0	0	0
12:104190672|104208899	1	0	1	0	0	0
12:104200100|104200707	1	0	0	1	0	0
12:104200100|104208899	0	1	1	1	1	0
12:104250888|104287174	1	0	0	0	0	0
12:104376577|104379506	0	1	0	0	0	0
12:104514178|104517201	1	0	0	0	0	0
12:104645305|104651857	0	0	0	1	0	0
12:105016374|105016513	0	0	0	0	0	1
12:105385490|105389804	1	1	1	1	1	1
12:10587085|10601938	0	0	0	1	0	0
12:105903547|105907553	0	0	0	1	0	0
12:106770137|106773917	1	0	0	0	0	0
12:107236367|107237725	0	1	0	1	0	0
12:107236367|107254190	0	1	0	0	0	0
12:107443549|107445477	1	0	0	0	0	0
12:107443549|107466832	1	0	1	1	0	0
12:107805340|107810290	1	0	0	0	0	0
12:108938915|108942990	1	1	0	1	0	0
12:109687789|109696913	0	0	0	1	0	0
12:109689851|109692139	0	0	0	0	0	1
12:109949038|109959129	0	0	0	0	0	1
12:10999644|11001006	0	0	0	1	0	0
12:109998845|109999657	0	0	0	0	1	0
12:110293424|110296546	0	0	1	0	0	0
12:110643248|110643485	1	0	0	0	0	0
12:110893391|110895439	0	1	1	0	0	0
12:110910883|110924522	0	0	1	0	0	0
12:110910883|110927976	0	1	0	0	0	0
12:110922883|110925748	1	1	1	1	0	0
12:110974729|110983883	1	1	0	1	1	0
12:111087973|111089253	0	1	0	0	0	0
12:111089022|111089253	0	1	0	0	0	0
12:111168334|111169706	0	1	0	0	0	0
12:111746089|111746330	0	1	1	0	0	0
12:112086984|112087575	0	0	1	0	1	0
12:112096540|112097149	0	1	1	0	0	0
12:112096540|112098479	0	1	0	0	0	0
12:112116955|112121111	0	1	1	0	0	0
12:112498074|112499192	0	0	0	0	1	0
12:112616735|112617201	1	1	0	0	0	0
12:11273609|11276786	1	1	1	0	1	1
12:11273609|11276922	0	1	1	0	0	1
12:11273609|11281962	1	1	1	1	1	0
12:11273609|11285966	1	0	0	0	0	0
12:112843223|112843656	0	1	0	0	0	0
12:11306413|11308084	0	1	0	0	0	0
12:113663049|113664769	0	0	1	1	0	0
12:113742126|113745649	0	1	0	0	0	1
12:113744300|113758491	0	0	0	1	1	0
12:113748039|113756876	0	0	0	0	1	0
12:113753140|113756876	0	0	0	0	1	0
12:113754331|113754806	0	0	0	1	1	0
12:113758136|113759153	0	1	1	1	1	0
12:113758386|113759153	0	0	0	0	1	0
12:114255908|114261126	0	1	0	0	0	0
12:114377765|114380239	0	1	0	0	0	0
12:117157568|117161028	0	1	0	1	0	0
12:117178150|117178899	1	0	1	1	0	0
12:117467827|117468639	1	0	0	0	1	0
12:117476788|117479799	1	0	0	0	0	0
12:117669767|117672563	0	0	0	0	0	1
12:117701694|117703315	0	0	0	0	0	1
12:117715764|117724071	0	0	0	0	0	1
12:117992974|117996378	0	1	0	0	0	0
12:118105279|118105463	0	0	1	0	0	0
12:118455800|118465835	0	1	0	0	0	0
12:118456877|118458790	1	0	0	0	1	0
12:118456877|118465835	1	1	1	1	1	0
12:118462656|118463633	0	1	0	0	0	0
12:118467576|118470423	1	0	0	0	0	0
12:118471968|118473129	0	0	1	0	0	0
12:118511504|118511797	0	0	0	1	0	0
12:118517151|118533619	1	0	0	0	0	0
12:118519932|118533619	0	0	0	1	0	0
12:118533338|118533619	0	0	1	0	0	0
12:118627612|118651915	0	1	0	0	0	0
12:118636856|118651915	0	1	0	0	0	0
12:118650719|118651915	0	1	0	0	0	0
12:118823919|118829087	0	0	0	0	1	0
12:11905384|11955936	0	1	0	0	0	0
12:11905384|12006495	0	1	0	0	0	0
12:1192330|1225199	1	0	0	0	0	0
12:11938160|11938405	0	1	0	0	0	0
12:11992074|12006495	0	1	0	0	0	0
12:120111769|120114475	0	1	0	0	0	0
12:120128327|120128532	0	1	0	0	0	0
12:120436325|120437716	0	1	0	0	0	0
12:120648109|120649186	0	1	0	0	0	0
12:120954370|120960166	1	0	0	0	0	0
12:121137489|121137694	0	1	0	0	0	0
12:121151077|121157831	0	0	1	1	0	0
12:121154431|121154845	0	1	0	0	1	1
12:1213916|1225199	0	0	0	1	1	0
12:121408101|121412401	0	0	0	0	1	0
12:121426636|121426835	0	0	0	1	1	0
12:121648386|121649789	0	1	0	0	0	0
12:121659716|121659969	0	1	0	0	0	0
12:121659716|121660846	1	1	0	0	0	0
12:121659716|121661237	0	1	0	0	0	0
12:121666336|121666902	1	0	0	0	0	0
12:121706441|121708748	1	1	1	1	1	0
12:121706441|121712388	0	0	1	0	0	0
12:121853962|121855714	1	1	1	1	1	1
12:121853962|121861320	0	0	0	0	1	0
12:121932382|121958903	0	0	0	1	0	0
12:1219358|1225199	1	0	0	0	0	0
12:121970711|121972495	0	0	1	0	0	0
12:121970711|121987543	0	0	1	0	0	0
12:121970711|122016851	0	0	1	0	0	0
12:121972402|121972561	0	1	0	0	0	0
12:121986782|121987543	0	1	1	0	0	0
12:121986782|122016851	0	0	1	0	0	0
12:121987365|121987543	0	0	1	0	0	0
12:122019030|122033894	0	1	0	0	0	0
12:122030735|122031452	0	0	1	0	1	0
12:122031338|122033894	0	0	1	1	0	0
12:122218778|122219098	1	1	1	1	1	0
12:122631054|122631357	1	0	0	0	0	0
12:122702813|122709191	0	1	0	0	0	0
12:122716873|122717515	0	0	1	1	0	0
12:122734418|122735646	0	0	0	0	1	0
12:122745808|122748746	1	0	0	1	0	0
12:122837273|122845728	0	0	0	1	0	0
12:123270266|123276668	0	1	0	0	0	0
12:123444182|123444869	0	0	0	0	0	1
12:123488941|123490095	0	0	0	1	1	0
12:123593694|123595035	1	0	0	0	0	0
12:123594932|123628377	0	0	0	0	0	1
12:123678933|123682881	0	1	0	0	0	0
12:123740385|123741034	0	1	0	0	0	0
12:123818600|123834988	1	0	0	0	1	0
12:123825535|123834988	1	0	0	0	0	0
12:123829805|123834988	1	0	0	0	0	0
12:123829805|123842399	1	0	0	0	0	0
12:123832576|123834988	0	1	1	0	1	0
12:123875177|123880979	1	0	0	0	0	0
12:123968727|123984083	1	0	0	0	0	0
12:123983091|123984083	0	0	0	0	1	0
12:123983091|124003041	1	0	0	0	0	0
12:124071294|124074996	1	1	1	1	1	1
12:124110972|124111703	0	0	1	1	0	0
12:124110972|124115080	1	0	0	0	0	0
12:124218473|124221818	1	0	0	0	0	0
12:124458433|124472685	0	0	0	1	0	0
12:124495928|124497022	0	0	1	0	0	0
12:124882665|124887104	0	0	0	0	1	0
12:124968142|124979914	0	1	0	0	0	0
12:125497080|125510773	0	0	0	1	1	0
12:125735011|125735645	0	0	1	0	0	0
12:125833998|125834889	0	0	1	0	0	0
12:125833998|125900223	0	0	1	0	0	0
12:129360459|129360607	0	1	0	0	0	0
12:129360459|129383832	0	1	0	0	0	0
12:129373184|129399534	0	1	0	0	0	0
12:129373184|129411699	0	1	0	0	0	0
12:129396969|129411699	0	1	0	0	0	0
12:129399478|129411699	0	1	0	0	0	0
12:129410904|129411699	0	1	0	0	0	0
12:129410904|129432003	0	1	0	0	0	0
12:129410904|129442188	0	1	0	0	0	0
12:129429871|129442188	0	1	0	0	0	0
12:130015463|130015750	0	0	1	0	0	0
12:130165983|130167613	0	0	1	0	0	0
12:130184355|130185243	0	0	1	0	0	0
12:131276210|131286033	0	1	0	0	0	0
12:131284449|131284871	0	0	1	0	0	0
12:131306234|131311812	0	0	0	0	0	1
12:132551515|132551875	1	0	0	0	0	0
12:132575394|132594377	0	1	0	0	0	0
12:132588542|132599090	0	0	1	1	1	0
12:132625820|132625965	0	1	0	1	1	1
12:132626395|132626735	0	1	0	0	0	0
12:132629399|132633440	0	0	0	1	0	0
12:132834228|132839211	0	0	0	0	1	0
12:133083838|133084936	0	0	0	1	1	0
12:133102320|133104574	0	0	0	1	0	0
12:133102320|133124618	0	0	0	1	0	0
12:133148874|133151150	1	0	0	0	0	0
12:133148874|133153517	0	0	0	1	0	0
12:133297264|133297803	0	1	1	1	1	0
12:133310971|133312098	0	1	1	1	1	1
12:133310971|133313651	0	1	0	0	0	1
12:133522207|133524856	0	0	1	0	0	0
12:133617864|133625434	0	1	0	0	1	0
12:133617871|133618068	0	1	0	0	0	0
12:13906251|13906849	1	0	0	0	0	0
12:14018732|14019160	1	0	0	0	0	0
12:14529768|14530384	0	1	0	0	0	0
12:14576843|14578407	0	1	1	0	1	0
12:15834160|15835906	0	0	0	0	1	0
12:15834160|15866259	1	1	0	0	1	0
12:16036017|16036610	1	0	0	0	0	0
12:16042862|16043603	0	0	0	1	0	0
12:16130052|16135370	1	0	0	0	0	0
12:18534700|18544186	0	0	0	0	0	1
12:1863424|1863680	0	0	1	0	0	0
12:19436214|19436679	0	0	1	0	0	0
12:19475244|19475601	0	0	1	0	0	0
12:20546829|20556023	0	0	0	1	0	0
12:20546829|20556049	0	0	0	1	0	0
12:20546829|20556968	0	0	0	1	0	0
12:20546829|20557747	0	0	0	1	0	0
12:20555984|20557747	0	0	0	1	0	0
12:20766377|20766634	0	0	0	1	0	0
12:23793746|23818498	0	0	0	0	1	0
12:23793746|23818501	0	0	0	0	1	0
12:23887618|23999127	0	0	0	1	1	0
12:23887618|24048958	0	0	0	1	1	0
12:23908572|24048958	0	0	0	0	1	0
12:23998917|24048958	0	0	0	1	1	0
12:25148741|25149273	0	1	0	0	0	0
12:25170068|25179800	0	1	0	0	0	0
12:25205169|25222365	0	1	0	0	0	0
12:25214526|25216750	0	1	0	0	0	0
12:25214526|25222365	0	1	0	0	0	0
12:25216654|25222365	0	1	0	0	0	0
12:25216657|25222365	0	1	0	0	0	0
12:25219299|25219446	0	1	0	0	0	0
12:25232178|25236427	0	1	0	0	0	0
12:25232178|25243131	0	1	0	0	0	0
12:25236357|25255175	0	1	0	0	0	0
12:25241092|25242604	0	1	0	0	0	0
12:26634064|26636831	0	1	0	0	0	0
12:26645966|26646272	0	1	0	0	0	0
12:26922282|26943160	0	1	1	0	1	0
12:26922282|26971438	0	1	0	0	0	0
12:26943090|26971438	0	1	1	0	1	0
12:26943090|26978164	0	1	0	0	0	0
12:27075549|27081838	0	1	1	0	1	0
12:27081138|27081838	0	1	0	0	0	0
12:27183091|27185163	0	1	0	0	0	0
12:27183091|27185614	0	1	0	0	0	0
12:27183667|27199165	0	1	0	0	0	0
12:27199091|27213926	0	1	0	0	0	0
12:27199091|27219830	0	0	0	1	0	0
12:27467437|27468050	0	1	0	0	0	0
12:27487267|27487796	0	1	0	0	0	0
12:27579065|27579250	0	1	0	0	0	0
12:28350056|28351989	1	0	0	0	0	0
12:28378728|28379132	1	1	1	1	0	0
12:28378728|28383699	0	1	0	0	0	0
12:2940000|2950161	0	1	0	0	0	0
12:29446233|29474857	0	0	1	0	0	0
12:29491464|29494749	0	1	0	1	0	0
12:29709790|29736507	0	0	1	0	0	0
12:29709790|29786269	0	0	0	1	0	0
12:29725038|29757232	0	0	1	1	0	0
12:29786080|29813818	0	0	1	1	1	0
12:29803685|29813818	0	0	0	0	1	0
12:29812813|29813818	0	1	0	1	1	1
12:29812813|29814312	0	0	0	1	0	0
12:29812813|29911710	0	0	1	0	0	0
12:29904599|29911710	0	1	1	1	1	0
12:29904599|29921008	0	1	1	1	1	0
12:29908642|29911710	0	0	1	1	0	0
12:30863382|30906493	1	0	0	0	0	0
12:30866719|30879022	0	0	0	0	0	1
12:30873745|30877385	0	0	0	0	1	1
12:30878900|30904067	0	0	1	0	0	0
12:30881582|30904067	1	0	1	0	0	0
12:3103904|3104158	0	0	1	0	1	0
12:3103904|3131183	0	0	0	0	1	0
12:3120170|3131183	0	0	0	1	1	0
12:31443898|31444479	0	1	0	0	0	0
12:32133812|32140256	0	0	1	0	0	0
12:32458631|32459056	0	1	1	0	0	0
12:32729200|32764217	0	0	1	0	0	0
12:32734894|32755251	0	0	1	0	0	0
12:32751431|32754357	0	0	1	0	0	0
12:32751431|32764217	0	0	1	0	1	1
12:32760891|32764217	0	0	1	0	1	0
12:39223181|39242464	0	0	0	1	0	0
12:3923203|3973123	0	1	1	0	0	0
12:39967518|39980099	0	1	0	0	0	0
12:39973337|39980099	0	1	0	0	0	0
12:39973337|39980126	0	1	0	0	0	0
12:39994373|40001516	0	1	0	0	0	0
12:40345059|40412737	0	0	0	1	0	0
12:40412648|40442012	0	0	0	1	0	0
12:40422103|40442012	0	0	1	0	1	0
12:40441853|40442012	0	0	0	1	0	0
12:40626076|40646818	0	1	0	0	0	0
12:40696591|40697936	0	1	0	0	0	0
12:40735840|40736002	0	1	0	0	0	0
12:4219088|4219395	0	1	0	0	0	0
12:4219088|4219400	0	1	0	0	0	0
12:4219088|4219439	0	1	0	0	0	0
12:4219088|4219446	0	1	0	0	0	0
12:42521848|42523653	1	1	0	0	1	0
12:4383167|4388085	0	1	0	0	0	0
12:4383167|4398156	0	1	0	0	0	0
12:43884198|43896208	0	0	1	0	0	0
12:43886308|43925998	0	0	1	0	0	0
12:44124409|44125561	0	1	0	1	1	0
12:44161906|44172105	0	1	0	0	0	0
12:44537328|44605170	0	0	0	0	1	0
12:45097509|45108524	0	0	1	0	0	0
12:45168530|45269683	0	0	1	0	0	0
12:45621951|45623794	0	1	0	0	0	0
12:46285563|46287504	0	1	0	0	0	0
12:46318511|46318857	0	0	1	0	0	0
12:46591503|46592526	0	0	0	1	0	0
12:46655298|46655634	0	1	0	0	0	0
12:46781530|46864045	0	1	0	0	0	0
12:46863936|47046335	0	1	0	0	0	0
12:46881170|46881466	0	1	0	0	0	0
12:47045573|47046335	0	1	1	0	1	1
12:47045573|47048415	1	0	0	0	0	0
12:47497896|47501947	1	0	0	1	1	1
12:47606380|47610472	1	0	0	1	0	1
12:4848329|4855424	0	0	1	0	0	0
12:4848329|4874712	0	0	1	0	0	0
12:49056343|49061572	1	1	1	1	0	1
12:49317565|49318894	0	0	1	0	0	0
12:49317565|49319461	1	0	0	0	0	0
12:49317565|49319865	0	0	1	0	0	0
12:49800256|49801825	0	1	0	1	0	0
12:50531511|50537840	0	0	0	0	1	0
12:50821545|50822873	1	1	1	0	1	0
12:50821545|50824353	1	1	1	1	1	1
12:50821545|50829407	1	0	0	0	0	0
12:50821545|50835426	0	1	1	1	1	0
12:50824278|50829407	0	0	0	1	0	0
12:50824278|50835426	0	1	0	0	0	0
12:50831518|50835426	0	1	0	0	0	0
12:51101581|51101822	0	1	0	0	0	0
12:51112492|51112818	0	1	0	0	0	0
12:51127918|51130893	0	1	1	0	0	0
12:51133192|51135322	0	1	0	0	0	0
12:51467606|51467865	1	1	1	1	0	0
12:51510098|51512555	0	1	0	0	0	0
12:51634127|51634900	0	0	0	1	0	0
12:52660330|52663960	0	0	0	1	0	0
12:52818222|52818529	0	0	0	0	0	1
12:52827591|52912944	0	0	0	0	0	1
12:52841323|52863081	0	0	0	0	0	1
12:52841323|52909024	0	0	0	0	0	1
12:52843542|52884517	0	0	0	0	0	1
12:52843542|52911538	0	0	0	0	0	1
12:52865456|52911776	0	0	0	0	0	1
12:52865456|52986275	0	0	0	0	0	1
12:52882112|52909616	0	0	0	0	0	1
12:52883727|52910641	0	0	0	0	0	1
12:52884353|52911016	0	0	0	0	0	1
12:52884443|52884674	0	0	0	0	0	1
12:52884896|52911776	0	0	0	0	0	1
12:52910421|52910641	0	0	0	0	0	1
12:52910903|52911442	0	0	0	0	0	1
12:52911464|52913583	0	0	0	0	0	1
12:52911470|52912752	0	0	0	0	0	1
12:52911681|52913579	0	0	0	0	0	1
12:52912730|52943137	0	0	0	0	0	1
12:52913526|52914173	0	0	0	0	0	1
12:53448970|53449629	0	0	0	1	1	0
12:53514570|53515185	0	0	0	1	0	0
12:53594027|53594978	0	1	0	0	0	0
12:53677842|53681774	0	0	1	0	0	0
12:53685474|53687313	0	0	0	1	0	0
12:53775443|53777406	0	0	0	1	0	0
12:53875725|53875995	1	0	0	0	0	0
12:54062932|54063732	0	1	1	1	1	0
12:54062932|54066429	0	0	0	1	1	0
12:54242643|54244196	0	1	0	0	0	0
12:54651363|54673875	0	0	1	0	0	0
12:54910680|54911722	0	1	0	0	0	0
12:56094683|56094938	0	0	1	0	0	0
12:56180538|56180767	0	1	0	0	0	0
12:56295408|56295563	1	0	0	0	0	0
12:56319223|56319757	0	1	0	0	0	0
12:56334218|56334387	1	1	0	1	0	1
12:56361641|56365496	0	0	0	0	1	0
12:56361895|56365496	0	0	0	1	0	0
12:56492284|56492689	0	0	0	0	1	0
12:56493432|56494029	0	0	0	0	1	0
12:56503014|56503719	0	1	0	1	0	0
12:56527201|56528212	0	1	0	0	0	0
12:56604081|56604352	0	1	1	1	1	1
12:56628608|56629484	0	0	0	1	1	0
12:56645959|56646099	0	0	0	1	0	0
12:56662843|56663345	0	1	0	0	0	0
12:56679700|56680429	0	0	0	1	0	0
12:56739930|56740408	0	0	0	0	1	0
12:56742313|56743420	0	1	1	0	0	1
12:56871444|56872046	0	0	1	1	1	0
12:56871444|56874171	0	0	1	0	0	0
12:57132218|57133147	0	0	0	1	0	0
12:57503060|57503361	0	1	0	0	0	0
12:57547991|57548484	0	0	1	0	0	0
12:57561237|57567689	0	0	1	0	0	0
12:57570824|57571374	0	0	1	0	0	0
12:57592995|57593183	0	0	0	0	1	0
12:57638176|57638698	0	1	0	0	0	0
12:58109677|58112965	0	0	0	0	0	1
12:58162663|58163739	0	0	0	1	1	0
12:58339411|58347472	0	1	0	1	0	0
12:58340778|58347472	0	1	0	0	0	0
12:58345541|58347472	0	1	0	0	0	0
12:5841686|5860136	0	0	0	1	0	0
12:5936935|5941769	0	0	1	1	0	0
12:5936935|6031970	0	0	0	1	0	0
12:60048933|60098799	0	1	0	0	0	0
12:60077815|60078197	0	0	0	1	0	0
12:60098553|60098799	0	0	0	1	0	0
12:6030206|6031970	0	0	0	1	0	0
12:6120783|6122811	0	0	0	1	0	0
12:6182785|6184717	0	0	0	1	0	0
12:6204626|6206013	0	0	0	1	0	0
12:62743002|62749256	0	1	0	0	0	0
12:62775271|62778083	0	0	0	0	0	1
12:6344678|6346957	0	0	0	0	1	0
12:64038183|64041145	1	0	0	0	0	0
12:6438944|6439232	1	0	0	0	0	0
12:6457893|6465046	0	0	1	0	0	0
12:6458116|6465046	0	0	1	0	0	0
12:6463604|6465046	0	0	1	0	0	0
12:64878083|64879797	1	0	0	0	0	0
12:64879235|64879797	1	0	0	0	0	0
12:64882267|64883899	1	0	0	0	0	0
12:65061792|65062107	0	1	0	0	0	0
12:65258448|65260683	0	0	0	1	1	0
12:65702309|65722383	1	0	0	0	0	0
12:65720606|65762806	1	0	0	0	0	0
12:6607157|6607352	0	1	0	1	0	0
12:6618883|6620418	0	1	0	0	1	0
12:6619388|6619717	1	1	0	1	1	0
12:6619445|6619698	1	1	1	1	0	1
12:6619445|6619708	0	0	0	0	1	0
12:6619547|6619715	0	1	0	0	0	0
12:66597491|66611015	0	1	0	0	0	0
12:66597491|66622150	0	1	1	0	0	0
12:6670097|6670236	0	0	0	0	0	1
12:66988891|66990707	0	0	0	0	0	1
12:67285681|67286738	0	0	1	0	0	0
12:67285681|67328313	0	0	1	0	0	0
12:67285681|67386719	1	0	0	0	0	0
12:67328227|67332127	1	0	0	0	0	0
12:6760161|6765964	0	0	1	0	0	0
12:6764804|6765964	0	0	0	1	0	0
12:68696400|68696652	0	1	0	1	0	0
12:68827064|68835921	0	1	0	0	0	0
12:69084411|69094633	0	1	1	0	0	0
12:69090599|69096564	0	1	1	0	0	0
12:69090631|69096564	1	0	0	0	0	0
12:69150928|69153019	0	1	1	0	0	0
12:69237037|69237684	0	1	0	0	0	0
12:69764486|69764755	1	0	0	0	0	0
12:69853297|69856305	1	0	0	0	0	0
12:69924070|69925836	1	1	0	0	0	0
12:70149164|70150443	0	1	1	1	1	0
12:70149164|70189124	0	1	0	0	0	0
12:70284751|70287620	0	1	0	0	0	0
12:7063968|7065731	0	1	0	0	0	0
12:7066817|7069157	0	1	0	0	0	0
12:70735887|70738008	0	0	0	1	0	0
12:70901675|70916410	0	1	0	0	1	0
12:70903992|70916410	0	1	0	0	0	0
12:72012112|72014095	0	0	0	0	0	1
12:72013706|72024501	0	0	0	1	0	0
12:72020040|72022817	0	1	0	0	1	0
12:72051306|72054207	1	1	1	1	1	0
12:7252282|7252622	0	0	0	1	1	0
12:7270625|7270841	1	0	0	0	0	0
12:74678805|74700449	1	0	0	0	0	0
12:74678805|74715474	1	0	0	0	0	0
12:74678805|74735356	1	0	0	0	0	0
12:74700338|74715474	1	0	0	0	0	0
12:7556131|7586290	0	0	0	1	0	0
12:76085885|76088755	1	0	0	0	0	0
12:76461151|76468019	0	0	1	0	0	0
12:76844631|76853675	0	1	0	0	0	0
12:76844631|76881398	0	1	1	0	0	0
12:76844631|76931766	0	0	1	0	0	0
12:77191214|77199219	0	0	1	0	0	0
12:77214838|77216311	0	0	1	0	0	0
12:77239489|77243250	0	0	0	0	1	0
12:77242013|77243250	0	0	0	0	1	0
12:77586459|77587776	0	0	0	0	1	0
12:79679567|79693331	0	0	1	0	0	0
12:7970427|7985410	0	0	0	0	1	0
12:7985318|8085743	0	0	1	0	0	0
12:79986391|79990438	1	0	0	0	0	0
12:79986391|80014987	1	0	0	0	1	0
12:80007355|80014987	1	1	1	0	0	0
12:80007355|80029400	0	1	0	0	0	0
12:80317747|80318318	0	1	0	0	0	0
12:812115|820278	0	0	0	1	0	0
12:81536886|81545875	0	0	1	1	0	0
12:8192415|8192761	0	1	0	1	0	0
12:82393378|82398867	0	1	0	0	0	0
12:82763166|82796909	1	1	1	0	1	0
12:83289597|83290425	0	1	0	0	0	0
12:83379704|83455610	0	1	0	0	0	0
12:8468952|8471913	0	0	1	0	0	0
12:8805885|8808426	0	0	0	1	0	0
12:8807033|8808426	0	0	0	1	0	0
12:8808011|8808426	0	0	0	1	1	0
12:89744365|89744802	0	0	0	0	0	1
12:89853415|89866052	1	1	1	1	1	0
12:89860547|89866052	0	1	0	0	0	0
12:89885713|89891119	1	0	0	1	0	0
12:8990036|8991046	0	0	1	0	0	0
12:8990932|8991818	0	0	1	0	0	0
12:9004347|9010872	0	0	1	0	0	0
12:9009734|9010872	0	0	1	0	0	0
12:9013477|9013893	0	0	1	0	0	0
12:9020438|9021799	0	0	0	0	0	1
12:9096001|9096506	1	1	0	0	0	0
12:9121623|9162121	0	0	1	0	0	0
12:9227156|9305939	0	0	0	0	1	0
12:9229352|9266139	0	0	0	1	0	0
12:9241796|9244025	0	0	0	0	1	0
12:92456471|92456678	0	1	0	0	0	0
12:9246061|9266139	0	0	0	1	0	0
12:9247569|9248296	0	0	0	0	1	0
12:9251977|9333728	0	0	0	0	1	0
12:9256835|9266139	0	0	0	1	0	0
12:9264973|9266013	0	0	0	1	1	0
12:92662697|92666392	0	1	0	0	0	0
12:9268360|9356547	0	0	0	0	1	0
12:93192668|93192862	0	0	0	0	1	0
12:93219942|93258763	0	1	0	0	0	0
12:93285405|93299372	0	0	0	1	0	0
12:94192421|94194452	0	1	0	0	0	0
12:94243746|94253218	0	0	0	0	1	0
12:94243746|94253407	0	0	1	0	0	0
12:94562929|94580249	0	1	0	0	1	0
12:94613792|94621011	0	1	0	0	0	0
12:94637714|94645304	0	1	0	0	0	0
12:94689445|94689734	0	1	0	0	0	0
12:94761570|94797038	0	0	1	0	0	0
12:94972170|94976314	0	1	0	0	0	0
12:94972170|95053546	0	1	0	0	0	0
12:95082774|95083158	0	1	0	0	0	0
12:95227846|95228057	0	1	0	0	0	0
12:95249676|95250050	0	1	1	0	0	0
12:95249676|95250169	0	1	0	0	0	0
12:95688048|95690034	1	0	0	0	0	0
12:95914773|95918564	0	0	1	0	0	0
12:95914773|95928102	0	0	1	0	0	0
12:95918456|95928102	0	0	1	0	0	0
12:95926605|95928102	0	0	1	0	0	0
12:96410822|96413018	0	0	1	0	0	0
12:96692647|96694138	0	1	0	0	0	1
12:97313763|97339627	1	0	0	0	0	0
12:97328754|97339627	0	0	0	1	0	0
12:9758949|9769947	0	0	1	0	0	0
12:9758949|9775032	0	0	1	0	0	0
12:97859446|97888659	0	0	1	0	0	0
12:97859446|97889834	0	0	1	0	0	0
12:97859446|97890332	0	0	1	0	0	0
12:97859446|97924637	0	0	1	0	0	0
12:97859446|97954825	0	0	1	0	0	0
12:97886239|97924637	0	0	1	0	0	0
12:97886239|97954825	0	0	1	0	0	0
12:98686188|98687215	0	1	0	0	0	0
12:98921664|98931350	0	1	0	0	0	0
12:98989211|98989439	1	1	0	1	1	0
12:99071203|99080651	1	1	0	0	0	0
13:101320833|101322823	0	1	1	0	0	0
13:103273643|103330638	0	1	0	0	0	0
13:103275227|103280274	1	0	1	0	0	1
13:103290589|103299694	0	1	0	0	0	0
13:108266779|108287727	0	0	1	0	0	0
13:108269565|108287727	0	0	1	1	1	0
13:108269565|108291311	0	0	0	1	0	0
13:108269565|108334210	0	0	0	1	0	0
13:108950150|108950469	0	1	0	0	0	0
13:109365009|109379931	0	1	0	0	0	0
13:109365009|109475626	0	1	0	0	0	0
13:109535407|109550481	0	1	0	0	0	0
13:109535407|109562498	0	1	0	0	0	0
13:109610036|109644796	0	0	0	1	0	0
13:110831735|110833736	0	0	0	1	0	0
13:111857636|111862349	0	1	1	1	1	0
13:111857636|111870227	0	1	1	0	1	0
13:111857636|111885640	1	1	0	0	0	0
13:111870026|111885640	0	1	1	0	0	0
13:113669077|113679072	0	0	0	1	1	0
13:113718618|113719399	0	0	0	1	0	0
13:113728758|113729503	0	0	1	0	0	0
13:113999178|114018225	0	0	0	1	0	0
13:114537524|114549562	0	0	0	0	0	1
13:115016024|115022705	0	0	1	0	0	0
13:20207760|20224400	0	0	0	1	0	0
13:20235838|20244503	1	0	0	0	1	0
13:20245346|20246103	1	1	0	1	0	1
13:20279802|20283739	1	1	0	1	1	0
13:20304379|20356931	0	1	0	0	0	0
13:20315705|20356931	0	0	1	0	0	0
13:20325411|20333558	1	1	1	0	0	0
13:20333463|20409829	0	0	0	0	1	0
13:20346382|20346683	0	0	1	0	0	0
13:20399060|20409829	1	0	0	0	0	0
13:20425495|20426330	0	1	0	0	0	0
13:21006241|21013893	0	1	0	0	0	0
13:21148519|21157158	0	1	0	0	0	0
13:21436856|21442840	0	0	0	0	1	0
13:21619824|21620585	1	0	0	0	0	0
13:21729832|21732264	0	1	1	0	0	0
13:21732061|21746820	0	1	1	0	0	0
13:21735929|21742538	0	1	1	0	0	0
13:21735929|21746820	0	0	1	0	0	0
13:21742127|21742538	0	1	1	1	1	0
13:21742127|21746820	0	0	1	0	0	0
13:21875558|21875757	1	1	1	0	0	0
13:23939305|23945304	0	1	0	0	0	0
13:24233189|24234629	0	0	0	1	1	0
13:24334235|24384063	0	0	0	0	0	1
13:24380089|24384063	1	0	0	0	0	0
13:24380089|24415627	0	1	0	0	0	0
13:24410379|24415627	0	0	0	1	0	0
13:24823615|24826000	0	0	1	0	0	0
13:25029155|25067871	0	0	0	0	1	0
13:25049610|25052414	0	1	1	0	1	0
13:25051839|25052414	0	0	0	1	0	0
13:25478064|25487229	0	0	1	0	0	0
13:25905591|25912869	1	0	0	0	0	0
13:26104137|26107451	0	0	1	0	0	0
13:26138094|26145830	0	0	1	0	0	0
13:26144905|26163837	0	0	1	0	0	0
13:26343184|26413762	0	0	1	0	0	0
13:28127345|28155940	0	1	0	0	0	0
13:28141777|28155940	0	1	0	0	0	0
13:28155434|28155940	0	0	1	0	0	0
13:28589294|28589838	0	0	1	0	0	0
13:29001296|29008357	0	0	1	0	0	0
13:30104675|30110339	0	0	0	1	1	0
13:30127898|30128810	0	0	1	0	0	0
13:30801549|30805609	0	1	0	0	0	0
13:30801549|30815223	0	1	0	0	0	0
13:30814597|30815223	0	0	0	1	0	0
13:30941738|30943657	0	1	0	0	0	0
13:31204972|31205611	0	1	1	0	0	0
13:32652971|32691610	0	1	0	0	0	0
13:32936660|32937670	0	0	0	0	1	0
13:33054727|33058292	0	0	0	0	1	0
13:33261271|33271039	0	0	0	0	1	0
13:34536539|34536770	0	1	0	0	0	0
13:35729911|35785316	0	0	1	0	0	0
13:35756497|35785316	0	0	1	0	0	0
13:36822743|36828280	0	0	1	0	0	0
13:36857606|36869994	0	0	1	0	0	0
13:37409277|37410712	0	1	0	0	0	0
13:37598172|37598579	0	1	0	0	0	0
13:37598172|37600373	0	0	1	0	0	0
13:38586383|38603828	0	0	1	0	0	0
13:40771405|40775028	0	0	0	1	0	0
13:41121404|41134997	0	0	0	0	1	0
13:41133646|41134997	0	1	1	1	1	0
13:41133646|41207385	0	1	0	0	0	0
13:41207284|41219623	0	0	1	0	1	0
13:41210325|41210740	0	1	0	0	0	0
13:41333084|41333242	0	1	1	1	0	0
13:41367294|41373451	0	0	0	1	0	0
13:41482295|41486856	0	1	0	0	0	0
13:41507606|41508164	0	1	0	0	0	0
13:42040959|42042974	0	0	0	1	0	0
13:42481722|42486304	0	1	0	0	1	0
13:42481722|42524149	0	0	1	0	0	0
13:42733402|42734272	0	1	1	1	0	0
13:42860122|42882745	0	0	1	0	0	0
13:42869831|42882745	0	1	1	0	0	0
13:43057888|43059651	0	1	0	0	0	0
13:43986052|43987124	0	0	0	1	1	0
13:45112671|45114072	0	0	0	0	1	0
13:45725822|45781640	1	1	1	0	0	0
13:45975218|45980112	1	0	0	0	0	0
13:45983062|45985615	0	0	0	0	1	0
13:45985497|45986073	1	0	0	0	0	0
13:46549418|46563232	0	1	0	0	0	0
13:46553948|46563232	0	0	0	1	0	0
13:46619090|46619621	0	0	1	0	0	0
13:48651289|48664554	0	1	0	0	0	0
13:48653980|48664554	0	0	0	0	1	0
13:48827944|48835457	0	0	1	0	0	1
13:48947541|48955579	0	1	0	0	0	0
13:49075878|49077050	0	1	0	0	0	0
13:49096034|49098893	0	0	1	0	0	0
13:49705273|49720071	1	0	0	0	0	0
13:49712883|49720071	0	1	1	1	0	0
13:49761258|49762769	0	0	0	0	1	0
13:49772841|49773558	0	1	0	0	0	0
13:50280234|50280508	0	0	1	0	1	0
13:50296091|50296699	0	1	0	0	0	0
13:50296091|50299637	0	1	0	1	0	0
13:50495614|50502221	0	1	0	0	0	0
13:50601499|50619368	0	0	0	0	1	0
13:51243959|51244149	0	0	0	0	1	0
13:51825604|51826337	0	0	1	0	0	0
13:52234732|52249379	0	0	1	1	0	0
13:52293334|52301926	0	0	1	0	0	0
13:52400702|52532680	0	0	0	1	0	0
13:53232534|53233384	0	1	0	0	0	0
13:55735092|55753550	0	0	1	0	0	0
13:64564229|64577598	0	0	0	1	1	0
13:64564229|64608670	0	1	0	1	1	0
13:64576518|64577598	0	0	0	1	0	0
13:64576518|64577601	0	0	0	1	1	0
13:64576518|64578945	0	1	0	0	0	0
13:64576518|64608670	0	1	0	1	1	0
13:64608480|64608670	0	1	0	0	0	0
13:64739165|64797402	0	1	0	0	0	0
13:64739165|64819610	0	1	0	0	0	0
13:64793357|64819610	0	1	0	1	1	0
13:64793357|64822480	0	1	0	0	1	0
13:68296750|68303262	0	0	1	0	0	0
13:70314526|70314688	0	0	0	1	0	0
13:70370870|70371094	0	0	0	1	0	0
13:70514172|70514368	0	0	0	1	0	0
13:73305419|73317740	1	0	0	0	0	0
13:74506372|74518207	0	1	0	0	0	0
13:76134889|76143643	0	1	1	1	1	1
13:76143596|76169126	0	0	0	1	0	0
13:76178905|76210862	0	0	0	0	1	0
13:76195899|76210862	0	0	0	0	1	0
13:76195899|76301234	0	1	0	0	0	1
13:76287318|76335174	0	0	0	0	1	0
13:77743749|77745769	0	1	0	0	0	0
13:77825286|77862511	0	1	0	0	0	0
13:78293667|78293806	0	1	0	0	0	0
13:78293667|78320990	0	1	1	0	0	0
13:78293667|78327493	0	1	1	0	0	0
13:78293667|78335245	0	1	1	0	0	0
13:78318418|78320990	0	1	0	0	0	0
13:78318418|78327493	0	1	0	0	0	0
13:80934691|81059996	0	1	0	0	0	0
13:81226617|81331421	0	1	0	0	0	0
13:81303650|81331421	0	1	0	0	0	0
13:81388664|81398091	0	1	0	0	0	0
13:81388664|81483435	0	1	0	0	0	0
13:81470396|81483480	0	1	0	0	0	0
13:81582192|81583465	0	1	0	0	0	0
13:81582192|81594941	0	1	0	0	0	0
13:81582652|81617985	0	1	0	0	0	0
13:83637349|83676411	0	0	0	1	0	0
13:85598928|85612956	0	1	0	0	0	0
13:88125695|88218223	0	0	0	1	0	0
13:92002891|92003318	0	0	0	1	0	0
13:92093705|92101176	0	0	0	1	0	0
13:92101015|92101176	0	0	0	1	0	0
13:92345441|92346135	0	0	0	1	1	0
13:92345441|92380919	0	0	0	1	0	0
13:94197516|94197674	0	0	1	0	0	0
13:94477889|94482798	0	0	1	0	0	0
13:95257645|95279591	0	0	1	0	0	0
13:96636058|96651561	0	0	0	0	1	0
13:99037938|99042374	0	0	0	0	1	0
13:99056126|99064288	0	0	0	1	0	0
13:99061592|99064288	0	0	1	1	1	0
13:99061592|99076904	0	0	1	1	1	0
13:99083297|99083534	0	0	0	1	0	0
13:99104460|99109489	0	0	0	0	1	0
13:99109422|99118815	0	1	0	0	0	0
14:100728641|100728803	0	1	0	0	0	0
14:100728641|100741095	0	0	1	0	0	0
14:100847247|100848083	0	0	1	0	0	0
14:100934358|100950461	0	0	1	1	0	0
14:101402109|101415933	1	0	0	1	0	0
14:101402109|101455127	0	0	0	1	0	0
14:101403740|101415933	1	0	0	1	0	0
14:102417256|102417518	0	1	0	0	0	0
14:102659800|102661457	1	1	1	1	1	0
14:102659800|102664184	0	0	1	0	0	0
14:102659800|102676199	0	0	0	0	1	0
14:102661275|102664184	0	1	1	0	0	0
14:102661275|102676199	1	1	1	1	1	0
14:102810158|102810726	1	1	0	1	1	0
14:102813258|102814296	0	1	0	0	0	0
14:103016683|103016845	0	0	0	1	0	0
14:103016683|103020079	0	0	0	1	0	0
14:103060165|103167667	0	0	0	0	1	0
14:103254470|103254860	0	1	0	0	0	0
14:103449893|103452917	0	0	1	0	0	0
14:103592647|103593966	0	0	0	1	0	0
14:103907901|103908429	0	1	0	0	0	0
14:103958114|103966537	1	0	0	0	1	0
14:104169510|104177904	0	0	1	0	0	0
14:104170127|104170593	0	1	0	0	0	0
14:104462087|104500406	0	0	0	0	1	0
14:104488494|104493276	0	0	0	0	1	0
14:104490906|104493276	0	0	0	1	0	0
14:105692406|105693097	1	1	0	0	1	0
14:106320510|106321339	0	1	0	0	0	0
14:106320683|106321339	0	1	0	0	0	0
14:106327879|106329407	0	1	0	0	0	0
14:20766956|20767607	0	0	1	0	0	0
14:20791338|20791485	0	0	1	1	1	0
14:20793698|20794952	0	0	1	0	1	0
14:20793698|20797532	0	1	1	0	1	0
14:20811288|20811446	1	0	0	0	1	0
14:20811288|20811529	1	1	1	1	1	1
14:20813091|20815072	0	0	0	1	0	0
14:20824481|20824793	0	1	0	0	0	0
14:20857797|20859255	0	1	0	0	0	0
14:20871536|20874559	0	1	0	0	0	0
14:20925476|20925649	1	0	0	0	0	0
14:21460251|21460781	0	0	0	0	1	0
14:21460283|21460781	0	1	0	1	0	0
14:21461277|21462222	0	0	0	1	1	0
14:21731826|21736827	0	0	0	1	0	0
14:21825356|21829372	1	1	1	1	1	1
14:21832986|21841589	0	0	0	1	0	0
14:21840033|21841589	0	1	0	0	0	0
14:21870116|21871822	0	1	0	0	1	0
14:21883733|21897494	1	0	0	0	0	1
14:21938452|21939048	0	1	0	0	0	0
14:21968637|21970045	1	1	1	1	1	0
14:22839011|22850808	0	1	0	0	0	0
14:23006840|23008863	0	1	0	0	0	0
14:23040779|23044133	1	0	0	0	0	0
14:23057880|23058076	0	0	1	0	0	0
14:23282109|23282649	0	1	0	0	0	0
14:23282109|23284660	0	1	0	0	0	0
14:23310700|23310848	0	0	0	0	0	1
14:23310700|23313079	0	0	0	0	0	1
14:23310700|23314575	0	0	0	0	0	1
14:23456729|23470246	0	0	0	1	0	0
14:23458951|23459336	0	1	0	0	0	0
14:23548111|23548816	0	0	0	1	0	0
14:23550957|23559842	0	0	0	0	1	0
14:23634494|23635749	0	0	1	0	0	0
14:23786151|23786305	1	1	0	1	1	1
14:23793347|23793498	0	1	1	0	1	0
14:24034815|24035101	0	0	0	1	0	0
14:24549444|24553954	0	0	0	1	1	0
14:24553729|24553954	0	0	0	1	0	0
14:24563975|24572099	0	0	0	0	1	0
14:24566101|24566346	0	0	0	0	1	0
14:24679554|24679974	1	0	0	0	0	0
14:24687339|24687637	0	1	1	1	1	0
14:24738697|24738900	0	0	0	1	0	0
14:25325142|25326363	0	1	0	0	1	0
14:25401536|25431645	0	0	0	0	1	0
14:31050070|31050322	0	1	0	0	1	0
14:31139462|31144271	0	1	0	0	0	0
14:31175029|31177271	1	1	0	0	1	0
14:31175029|31204064	0	1	0	0	0	0
14:31185130|31191765	0	0	0	0	1	0
14:31185130|31204064	0	1	1	1	1	0
14:31489740|31490400	0	1	0	0	0	0
14:31535332|31542179	0	0	0	1	0	1
14:31656152|31657065	0	1	0	0	0	0
14:32172323|32173344	0	0	0	0	1	0
14:34394824|34400421	1	0	1	0	0	0
14:34671020|34671303	0	1	0	0	0	0
14:35020920|35024118	1	1	1	1	1	1
14:35036892|35037219	0	0	0	0	1	0
14:35046667|35047151	0	0	0	1	0	0
14:35438376|35441270	0	0	1	1	1	0
14:35471468|35471733	0	0	0	1	1	0
14:35476489|35478037	0	0	0	0	1	0
14:35476489|35480865	0	0	0	0	1	0
14:35519990|35522657	1	0	0	0	0	0
14:35565764|35568590	0	1	0	0	1	0
14:35595941|35649983	0	1	1	0	0	0
14:35777200|35778201	0	0	0	0	1	0
14:35871600|35872566	1	0	0	0	0	0
14:37180523|37206996	0	0	1	0	0	0
14:37679322|37688896	0	0	0	0	1	0
14:37709638|37717112	0	0	1	0	0	0
14:38091255|38092208	0	0	0	0	1	0
14:38218144|38222440	0	0	0	0	1	0
14:38337651|38343768	0	0	0	0	1	0
14:38343665|38388908	0	0	0	1	0	0
14:38437650|38437793	0	0	0	1	0	0
14:38668251|38668716	0	0	1	0	0	0
14:39525960|39526257	1	0	0	0	1	0
14:39648295|39648666	0	0	0	0	1	0
14:39939522|39954461	0	1	0	0	0	0
14:40111917|40125012	0	1	0	0	1	0
14:40124049|40125012	0	1	0	0	0	0
14:45564424|45566208	1	0	0	0	0	0
14:45565627|45565961	1	0	1	1	0	0
14:45585934|45586333	0	0	0	1	0	0
14:45585967|45586269	0	1	0	0	0	0
14:45644274|45646179	0	0	1	0	0	0
14:45700344|45716580	0	1	0	0	0	0
14:45715946|45716580	0	1	1	0	1	0
14:45729833|45731147	1	0	0	0	0	0
14:48697031|48704821	0	0	1	0	0	0
14:50053298|50053596	0	1	0	0	0	0
14:50053438|50053592	0	1	0	1	1	1
14:50069088|50074839	0	0	1	0	0	0
14:50304053|50304924	0	0	0	1	0	0
14:50508993|50519622	0	1	0	0	0	0
14:50514185|50519622	0	0	0	1	0	0
14:50647290|50671127	1	0	0	0	0	0
14:50667671|50671127	0	1	0	0	0	0
14:50732076|50760964	0	0	1	0	0	0
14:51107468|51107611	1	1	1	0	1	0
14:51107468|51111732	1	1	1	1	1	0
14:52021308|52037128	0	0	0	0	0	1
14:52026395|52037128	0	0	0	0	0	1
14:52495440|52527074	0	0	0	1	0	0
14:52922042|52939705	0	1	0	0	0	0
14:52936755|52957723	0	0	0	0	1	0
14:52948948|52957723	0	0	0	1	0	0
14:53064990|53067059	0	0	0	1	0	0
14:53112872|53133213	0	0	0	1	0	0
14:53138348|53138589	0	1	0	0	1	0
14:53247397|53254589	0	0	0	0	1	0
14:53558503|53570574	0	1	0	0	0	0
14:53622961|53656654	0	1	0	0	0	1
14:53622961|53668201	0	1	0	0	0	0
14:54896979|54898938	0	0	0	1	0	0
14:54898399|54898938	0	0	0	1	0	0
14:55071090|55076343	0	0	0	1	0	0
14:55203742|55204005	0	0	1	0	0	0
14:55326399|55332154	0	0	1	0	1	1
14:55424310|55448414	0	0	1	0	0	0
14:55433193|55434112	0	1	1	1	1	0
14:55433193|55448414	0	1	0	0	0	0
14:55448258|55454105	1	0	0	0	0	0
14:55451441|55454105	1	1	0	1	0	0
14:55529336|55530043	0	1	0	0	0	0
14:55613164|55615191	0	1	0	0	0	0
14:55786684|55787160	0	1	0	0	0	0
14:55821219|55821940	0	0	0	0	1	0
14:55844537|55848909	0	0	0	1	0	0
14:55847291|55848909	1	0	0	0	0	0
14:56078737|56086030	0	1	1	0	0	0
14:57740962|57747140	0	1	0	0	1	0
14:58681923|58690574	0	1	0	0	1	0
14:58690340|58690574	1	1	0	0	1	1
14:58785260|58796887	0	0	0	0	1	0
14:58934453|58937441	0	1	0	0	0	0
14:59797973|59798131	0	0	0	0	0	1
14:59823139|59825982	0	0	0	0	0	1
14:59923156|59927891	1	0	0	0	0	0
14:59954392|59961942	0	1	0	0	0	0
14:59954392|59965626	1	0	0	0	0	0
14:60743723|60744083	0	0	0	0	1	0
14:60749402|60758172	1	0	0	0	0	0
14:60756524|60761661	0	1	0	0	0	0
14:61909829|61924397	0	1	0	0	0	0
14:61995793|61997313	0	1	0	0	0	0
14:62436850|62463260	0	0	1	0	0	0
14:63246446|63269299	0	0	0	1	0	0
14:63269063|63417277	0	0	0	1	0	0
14:63416851|63417277	0	0	0	0	1	0
14:63416851|63483672	0	0	0	1	1	0
14:63416851|63511911	0	0	0	1	1	0
14:63447590|63483672	0	0	0	1	1	0
14:64006265|64009560	0	0	1	0	0	0
14:64065474|64066691	0	1	1	0	1	0
14:64407332|64408861	0	1	0	0	0	0
14:64522662|64537628	0	0	0	1	0	0
14:64574209|64589145	0	0	1	0	0	0
14:64675476|64691763	0	0	0	1	0	0
14:64953832|64957258	0	0	0	0	1	0
14:64953832|64969845	0	1	0	0	0	0
14:64957079|64957258	1	1	0	1	0	0
14:64988205|64990120	1	1	0	0	0	0
14:65470967|65494499	0	1	0	0	0	0
14:65507508|65511161	1	0	0	0	0	0
14:65542492|65544754	0	1	0	0	0	0
14:65785209|65785438	0	1	0	0	0	0
14:66054837|66055768	0	1	0	0	0	0
14:66096210|66136198	0	1	0	0	0	0
14:66188493|66191041	0	1	0	0	0	0
14:66997769|66997971	0	1	0	0	0	0
14:66997769|66998010	0	1	0	0	0	0
14:67176075|67243239	0	1	0	0	0	0
14:67812485|67814170	1	1	0	1	0	1
14:67859043|67859958	0	0	0	0	0	1
14:68059032|68059432	0	1	0	0	0	0
14:68059032|68059435	1	1	0	1	1	0
14:68059352|68060669	0	0	0	1	0	0
14:68157857|68159769	0	0	0	0	1	0
14:68418356|68419064	0	1	0	0	0	0
14:68466431|68466581	0	1	0	0	0	0
14:68878141|68934967	0	1	0	0	0	0
14:69343799|69352292	1	0	0	0	0	0
14:69356856|69360464	0	0	0	1	0	0
14:69369194|69371453	1	0	0	0	0	0
14:69369194|69376113	1	0	0	1	0	0
14:69520918|69521134	0	0	0	0	0	1
14:69529101|69542128	0	1	0	0	0	0
14:69853680|69861629	1	0	0	0	0	0
14:69908549|69908983	1	1	1	0	0	0
14:70125230|70125430	0	1	0	0	0	0
14:70170112|70171459	0	1	0	1	0	1
14:70233864|70235968	0	0	0	0	1	0
14:70236228|70236759	0	0	0	0	1	0
14:70418855|70420249	0	0	0	1	1	0
14:70758194|70781954	0	0	1	0	0	0
14:71059597|71064494	0	1	0	0	0	0
14:71097084|71100575	0	1	0	0	0	0
14:71144643|71148717	0	1	0	0	0	0
14:71215546|71216798	1	1	0	1	0	1
14:71818568|71884913	0	1	0	1	0	0
14:71867511|71884913	0	1	0	1	1	1
14:71880665|71881397	0	0	0	1	0	0
14:71880665|71884913	1	1	1	1	1	1
14:71880665|71933964	1	1	1	1	0	1
14:71880665|71950599	0	1	0	0	0	0
14:71880665|71979562	0	1	0	0	0	0
14:71880665|71996087	0	1	1	1	1	1
14:71880665|72043304	0	1	0	0	0	0
14:71884847|71996087	0	0	0	1	0	0
14:71970329|71996087	0	0	0	0	1	0
14:71979460|71996087	0	0	0	1	0	0
14:71996029|71997157	0	0	0	1	0	0
14:72054288|72056087	0	1	0	1	1	0
14:72117052|72128184	0	1	0	0	0	0
14:72117052|72139339	0	0	0	0	1	0
14:72125050|72139339	0	1	0	1	0	0
14:72125050|72152348	0	0	0	0	1	0
14:72165698|72176381	0	1	0	1	0	0
14:72169098|72172057	0	1	0	0	1	0
14:72169098|72176381	0	0	0	0	1	0
14:72175939|72176381	0	0	0	0	1	0
14:72680999|72681413	0	1	0	0	0	0
14:72921236|72926391	0	1	0	0	0	0
14:73536561|73538455	0	1	0	0	0	0
14:73555757|73556163	0	1	0	0	0	0
14:73716692|73721726	0	1	0	0	0	0
14:73745989|73754022	0	0	0	0	1	0
14:73749067|73754022	1	1	0	0	0	0
14:73870758|73871543	0	1	0	0	0	0
14:74119873|74156218	1	0	0	0	0	0
14:74196343|74196882	1	0	0	0	0	0
14:74203701|74204000	0	1	0	0	0	0
14:74398206|74399646	0	1	0	0	0	0
14:74557935|74567941	1	0	1	0	0	0
14:75016566|75018053	0	0	0	0	0	1
14:75016566|75022396	1	0	0	1	0	1
14:75052557|75070408	0	0	0	1	0	0
14:75245150|75245386	1	0	0	0	0	0
14:75247108|75249028	0	0	0	1	0	0
14:75247108|75269379	1	1	0	1	0	0
14:76488670|76498447	1	0	0	0	0	0
14:76696151|76702346	0	1	0	0	0	0
14:76696151|76718451	0	1	0	0	0	0
14:77256954|77257709	0	0	0	1	0	0
14:77256954|77275986	1	0	0	0	0	0
14:77812692|77818094	0	0	1	1	0	0
14:77817351|77818094	1	1	0	0	0	0
14:77872256|77873988	0	0	0	0	0	1
14:78139903|78142192	0	0	1	0	0	0
14:78141999|78142137	1	0	0	0	0	0
14:78390800|78399987	0	1	0	0	0	0
14:80187876|80188051	0	1	0	0	0	0
14:81380666|81382906	0	0	1	0	0	0
14:81837332|81837529	0	0	1	0	0	0
14:81837332|81864924	0	0	1	0	0	0
14:81837332|81893556	0	0	1	0	0	0
14:81958824|81961481	0	1	0	0	0	0
14:83674806|83685774	0	1	0	0	0	0
14:83674806|83697146	0	1	0	0	0	0
14:83674806|83735520	0	1	0	0	0	0
14:83735242|83748410	0	1	0	0	0	0
14:83735242|83755920	0	1	0	0	0	0
14:88883055|88904247	0	0	0	0	1	0
14:89628045|89629313	0	1	1	1	1	0
14:89628045|89647150	0	1	1	1	1	0
14:89628045|89656793	0	0	1	0	0	0
14:89747294|89817152	0	0	1	0	0	0
14:89878278|89878834	0	1	1	0	0	0
14:90429452|90437615	0	0	0	0	1	0
14:90432491|90442159	0	0	0	1	0	0
14:91623983|91626741	0	1	0	0	0	0
14:91642278|91693192	0	0	0	0	1	0
14:91655254|91671169	0	1	0	0	0	0
14:91763649|91766414	0	1	0	0	0	0
14:91936530|91937339	0	1	0	0	0	0
14:92264129|92268765	0	0	1	1	1	0
14:93428700|93429194	0	0	0	1	0	0
14:93676170|93677054	0	0	1	1	0	0
14:93676170|93681627	0	1	0	0	0	0
14:93723541|93730339	0	0	1	0	0	0
14:93730131|93730339	1	1	0	0	0	0
14:93934017|93954101	0	0	1	0	0	0
14:93934017|93963632	0	0	1	0	0	0
14:94008812|94009042	0	0	1	0	0	0
14:94417345|94417590	0	0	0	0	1	0
14:94696924|94741858	0	0	1	0	0	0
14:95081373|95085632	0	0	0	1	0	0
14:95606996|95608085	1	1	1	0	1	0
14:95999692|95999966	1	1	1	1	1	1
14:95999694|95999879	0	0	0	1	0	0
14:95999694|95999888	0	1	0	0	0	0
14:95999694|95999941	0	0	0	1	1	0
14:96807859|96813678	1	0	1	1	1	0
14:96807915|96813678	0	0	0	0	1	0
14:96986392|96987409	0	0	0	0	1	0
14:97008580|97010595	0	1	0	0	0	0
14:97022184|97022750	1	0	0	0	0	0
14:97409854|97411719	1	1	0	1	0	0
14:97409857|97411723	0	0	1	0	0	0
14:99988470|100002425	0	0	0	1	0	0
15:100501520|100510560	0	0	1	0	0	0
15:100692817|100695525	0	1	1	0	0	0
15:100871094|100871259	0	0	1	0	0	0
15:100871094|100874385	0	1	1	0	0	0
15:101104893|101105470	0	0	0	0	1	0
15:101104897|101105470	1	0	0	0	1	1
15:101717037|101719185	0	1	0	0	0	0
15:101775287|101775782	1	1	1	1	1	1
15:101843419|101845560	0	0	0	1	1	0
15:102153738|102154323	0	0	0	0	1	0
15:102241289|102242588	0	1	0	0	0	0
15:22872399|22877969	1	0	0	0	0	0
15:22873202|22877969	0	0	0	0	1	0
15:22999339|23000243	0	1	0	1	1	0
15:23060815|23062319	0	1	0	0	1	0
15:23293373|23300167	0	0	0	1	0	0
15:24754008|24811947	0	0	1	0	0	0
15:25224683|25227584	0	0	1	0	0	0
15:25226922|25227584	0	0	1	0	0	0
15:25243513|25265871	0	0	1	0	0	0
15:25244117|25248035	0	0	1	0	0	0
15:25244117|25265908	0	0	1	0	0	0
15:25264174|25265908	0	0	1	0	1	0
15:25284858|25285994	0	0	1	0	0	0
15:25287945|25301769	0	0	0	1	0	0
15:25298975|25301769	0	0	1	0	0	0
15:25304302|25310002	0	0	1	0	0	0
15:25312179|25312455	0	0	1	0	0	0
15:28090105|28096621	0	1	0	1	0	0
15:28090105|28273205	0	1	0	0	0	0
15:28366492|28370339	0	0	0	1	0	0
15:28389019|28391490	1	1	0	0	1	0
15:28431723|28437297	0	1	0	0	0	0
[truncated: 7,491 more rows]
