# Supplementary material for: Revealing Epigenetic Factors of circRNA Expression by Machine Learning in Various Cellular Contexts
Source: iScience. 2020 Nov 24;23(12):101842. doi: 10.1016/j.isci.2020.101842 (PMC7725743; doi:10.1016/j.isci.2020.101842)
Supplement: Table S4. Overlap of circRNAs between six cell line and circRNA databases, related to Figure 1 [file mmc3.xlsx]

## Sheet: six_cell_line_circRNAs
Table S4. Overlap of circRNAs between six cell line and circRNA databases.
1:682075|684761	1	682075	684761
1:861302|874840	1	861302	874840
1:865535|874792	1	865535	874792
1:871152|874792	1	871152	874792
1:871152|874840	1	871152	874840
1:891303|892653	1	891303	892653
1:957581|970704	1	957581	970704
1:957650|970686	1	957650	970686
1:1158624|1159348	1	1158624	1159348
1:1158624|1164326	1	1158624	1164326
1:1191425|1203372	1	1191425	1203372
1:1192372|1192690	1	1192372	1192690
1:1192372|1198766	1	1192372	1198766
1:1192372|1203372	1	1192372	1203372
1:1198726|1203372	1	1198726	1203372
1:1322615|1326245	1	1322615	1326245
1:1417925|1455686	1	1417925	1455686
1:1424584|1426051	1	1424584	1426051
1:1424584|1464711	1	1424584	1464711
1:1430865|1464711	1	1430865	1464711
1:1499985|1500296	1	1499985	1500296
1:1586823|1650894	1	1586823	1650894
1:1599766|1671143	1	1599766	1671143
1:1599766|1601590	1	1599766	1601590
1:1599766|1608285	1	1599766	1608285
1:1599766|1666758	1	1599766	1666758
1:1601103|1666274	1	1601103	1666274
1:1666129|1671143	1	1666129	1671143
1:1686813|1687782	1	1686813	1687782
1:1687697|1696885	1	1687697	1696885
1:1693330|1696885	1	1693330	1696885
1:1693391|1696885	1	1693391	1696885
1:1693391|1811341	1	1693391	1811341
1:1718930|1770677	1	1718930	1770677
1:1720109|1720249	1	1720109	1720249
1:1720492|1749314	1	1720492	1749314
1:1720492|1722035	1	1720492	1722035
1:1721834|1724750	1	1721834	1724750
1:1721834|1722035	1	1721834	1722035
1:1724684|1749314	1	1724684	1749314
1:1724684|1770677	1	1724684	1770677
1:1724684|1728684	1	1724684	1728684
1:1735858|1737977	1	1735858	1737977
1:1735858|1749314	1	1735858	1749314
1:1735858|1770677	1	1735858	1770677
1:1735858|1811341	1	1735858	1811341
1:1735858|1747301	1	1735858	1747301
1:1735858|1756938	1	1735858	1756938
1:1737914|1770677	1	1737914	1770677
1:1737914|1749314	1	1737914	1749314
1:1737914|1756938	1	1737914	1756938
1:1747195|1756938	1	1747195	1756938
1:1747195|1770677	1	1747195	1770677
1:1747195|1749314	1	1747195	1749314
1:1749276|1770677	1	1749276	1770677
1:1749276|1756938	1	1749276	1756938
1:1756836|1770677	1	1756836	1770677
1:1770629|1805557	1	1770629	1805557
1:1770629|1811341	1	1770629	1811341
1:1986880|1991030	1	1986880	1991030
1:2066701|2087531	1	2066701	2087531
1:2075649|2080363	1	2075649	2080363
1:2100957|2105455	1	2100957	2105455
1:2100957|2106752	1	2100957	2106752
1:2140772|2141658	1	2140772	2141658
1:2234417|2236024	1	2234417	2236024
1:2324709|2334520	1	2324709	2334520
1:2327223|2332374	1	2327223	2332374
1:2488024|2494335	1	2488024	2494335
1:2509245|2514934	1	2509245	2514934
1:3598897|3599744	1	3598897	3599744
1:3651888|3662750	1	3651888	3662750
1:3654787|3662750	1	3654787	3662750
1:3656797|3662750	1	3656797	3662750
1:3656797|3662745	1	3656797	3662745
1:3760839|3761067	1	3760839	3761067
1:3761471|3761915	1	3761471	3761915
1:3784538|3789136	1	3784538	3789136
1:5933312|5940299	1	5933312	5940299
1:5964677|5965843	1	5964677	5965843
1:5964677|5967282	1	5964677	5967282
1:5964677|5993389	1	5964677	5993389
1:5964677|6012896	1	5964677	6012896
1:5964677|6046292	1	5964677	6046292
1:5987709|5993389	1	5987709	5993389
1:5987709|6022009	1	5987709	6022009
1:5987709|6046387	1	5987709	6046387
1:6007164|6022009	1	6007164	6022009
1:6007164|6012896	1	6007164	6012896
1:6007164|6046387	1	6007164	6046387
1:6008130|6046387	1	6008130	6046387
1:6012760|6046387	1	6012760	6046387
1:6021854|6029319	1	6021854	6029319
1:6021854|6046387	1	6021854	6046387
1:6021854|6046292	1	6021854	6046292
1:6027359|6029319	1	6027359	6029319
1:6038330|6046387	1	6038330	6046387
1:6291962|6293703	1	6291962	6293703
1:6291962|6292179	1	6291962	6292179
1:6341162|6355040	1	6341162	6355040
1:6378552|6393628	1	6378552	6393628
1:6378552|6387473	1	6378552	6387473
1:6393537|6409926	1	6393537	6409926
1:6589054|6601987	1	6589054	6601987
1:6589054|6593501	1	6589054	6593501
1:6609631|6610675	1	6609631	6610675
1:6659107|6659512	1	6659107	6659512
1:6711114|6711344	1	6711114	6711344
1:6867043|6885270	1	6867043	6885270
1:6867043|6948959	1	6867043	6948959
1:6879380|6880310	1	6879380	6880310
1:6880241|6885270	1	6880241	6885270
1:6880241|6948959	1	6880241	6948959
1:6931817|6948959	1	6931817	6948959
1:6931817|6959079	1	6931817	6959079
1:7837220|7838229	1	7837220	7838229
1:8037712|8045195	1	8037712	8045195
1:8037712|8039138	1	8037712	8039138
1:8056381|8060788	1	8056381	8060788
1:8525985|8568734	1	8525985	8568734
1:8525985|8601377	1	8525985	8601377
1:8525985|8557589	1	8525985	8557589
1:8525985|8674745	1	8525985	8674745
1:8555123|8557589	1	8555123	8557589
1:8555123|8568734	1	8555123	8568734
1:8555123|8601377	1	8555123	8601377
1:8555123|8617582	1	8555123	8617582
1:8555123|8674745	1	8555123	8674745
1:8555123|8684439	1	8555123	8684439
1:8555123|8583246	1	8555123	8583246
1:8568686|8617582	1	8568686	8617582
1:8568686|8674745	1	8568686	8674745
1:8601273|8617582	1	8601273	8617582
1:8601273|8674745	1	8601273	8674745
1:8601273|8684439	1	8601273	8684439
1:8616534|8674745	1	8616534	8674745
1:8616534|8617582	1	8616534	8617582
1:8616534|8684439	1	8616534	8684439
1:8672105|8684439	1	8672105	8684439
1:8674620|8684439	1	8674620	8684439
1:8674620|8716500	1	8674620	8716500
1:8707154|8707359	1	8707154	8707359
1:8716032|8716500	1	8716032	8716500
1:8858430|8859134	1	8858430	8859134
1:8922946|8923402	1	8922946	8923402
1:8922946|8924151	1	8922946	8924151
1:8925375|8925564	1	8925375	8925564
1:8926338|8927309	1	8926338	8927309
1:9117507|9118309	1	9117507	9118309
1:9740770|9741193	1	9740770	9741193
1:9770163|9770654	1	9770163	9770654
1:9786967|9787830	1	9786967	9787830
1:9800716|9801314	1	9800716	9801314
1:9931245|9938047	1	9931245	9938047
1:9991949|9994918	1	9991949	9994918
1:9991949|9992956	1	9991949	9992956
1:9991949|9995685	1	9991949	9995685
1:10032076|10041228	1	10032076	10041228
1:10155519|10165802	1	10155519	10165802
1:10195046|10197263	1	10195046	10197263
1:10204998|10207148	1	10204998	10207148
1:10209242|10211619	1	10209242	10211619
1:10211384|10221344	1	10211384	10221344
1:10292308|10338186	1	10292308	10338186
1:10327438|10328321	1	10327438	10328321
1:10407819|10408791	1	10407819	10408791
1:10431199|10435431	1	10431199	10435431
1:10434912|10435431	1	10434912	10435431
1:10463128|10464336	1	10463128	10464336
1:10463128|10468197	1	10463128	10468197
1:10463128|10473308	1	10463128	10473308
1:10471475|10473308	1	10471475	10473308
1:10527247|10529395	1	10527247	10529395
1:10596270|10659423	1	10596270	10659423
1:10820758|10821162	1	10820758	10821162
1:11076901|11078930	1	11076901	11078930
1:11090233|11090939	1	11090233	11090939
1:11126586|11126805	1	11126586	11126805
1:11130957|11137005	1	11130957	11137005
1:11133991|11137005	1	11133991	11137005
1:11133991|11134383	1	11133991	11134383
1:11137387|11137708	1	11137387	11137708
1:11150611|11151654	1	11150611	11151654
1:11181303|11182183	1	11181303	11182183
1:11184555|11193254	1	11184555	11193254
1:11193137|11194523	1	11193137	11194523
1:11204705|11206848	1	11204705	11206848
1:11270871|11276291	1	11270871	11276291
1:11272369|11276291	1	11272369	11276291
1:11288725|11292585	1	11288725	11292585
1:11297921|11298586	1	11297921	11298586
1:11298050|11298566	1	11298050	11298566
1:11300360|11303357	1	11300360	11303357
1:11856263|11861456	1	11856263	11861456
1:11883764|11886271	1	11883764	11886271
1:12002742|12008124	1	12002742	12008124
1:12016974|12018704	1	12016974	12018704
1:12049222|12052747	1	12049222	12052747
1:12052630|12057478	1	12052630	12057478
1:12061458|12062160	1	12061458	12062160
1:12065768|12069783	1	12065768	12069783
1:12144521|12157274	1	12144521	12157274
1:12175634|12175786	1	12175634	12175786
1:12183341|12183884	1	12183341	12183884
1:12191289|12191776	1	12191289	12191776
1:12248853|12254675	1	12248853	12254675
1:12335882|12338095	1	12335882	12338095
1:12359259|12364785	1	12359259	12364785
1:12378129|12382021	1	12378129	12382021
1:12378129|12382803	1	12378129	12382803
1:12415956|12423303	1	12415956	12423303
1:12460238|12476880	1	12460238	12476880
1:12460238|12516186	1	12460238	12516186
1:12632756|12639440	1	12632756	12639440
1:12632756|12640694	1	12632756	12640694
1:12638746|12639440	1	12638746	12639440
1:12638746|12640694	1	12638746	12640694
1:13933668|13937011	1	13933668	13937011
1:14042036|14068652	1	14042036	14068652
1:14042036|14071087	1	14042036	14071087
1:14042036|14075982	1	14042036	14075982
1:14057495|14068652	1	14057495	14068652
1:14057495|14075982	1	14057495	14075982
1:14095613|14099683	1	14095613	14099683
1:14099573|14109326	1	14099573	14109326
1:14104913|14109326	1	14104913	14109326
1:15370485|15370655	1	15370485	15370655
1:15820387|15821947	1	15820387	15821947
1:15844605|15844890	1	15844605	15844890
1:15860732|15863309	1	15860732	15863309
1:15862970|15863309	1	15862970	15863309
1:15890424|15890854	1	15890424	15890854
1:15904180|15906637	1	15904180	15906637
1:15956820|15978390	1	15956820	15978390
1:15956820|15970145	1	15956820	15970145
1:15964802|15970145	1	15964802	15970145
1:15976215|15978390	1	15976215	15978390
1:16028040|16029161	1	16028040	16029161
1:16044388|16047883	1	16044388	16047883
1:16046229|16047883	1	16046229	16047883
1:16070655|16071075	1	16070655	16071075
1:16093871|16095125	1	16093871	16095125
1:16093871|16101291	1	16093871	16101291
1:16095023|16101291	1	16095023	16101291
1:16116601|16123438	1	16116601	16123438
1:16119332|16123438	1	16119332	16123438
1:16199311|16203173	1	16199311	16203173
1:16235816|16242774	1	16235816	16242774
1:16263658|16264501	1	16263658	16264501
1:16462334|16464342	1	16462334	16464342
1:16464348|16464925	1	16464348	16464925
1:16528277|16529069	1	16528277	16529069
1:16621278|16632414	1	16621278	16632414
1:16621278|16643063	1	16621278	16643063
1:16621278|16643066	1	16621278	16643066
1:16632298|16641930	1	16632298	16641930
1:16632298|16643066	1	16632298	16643066
1:16658467|16659145	1	16658467	16659145
1:16778333|16782388	1	16778333	16782388
1:16811318|16957604	1	16811318	16957604
1:16812921|16813156	1	16812921	16813156
1:16817113|16817421	1	16817113	16817421
1:16891302|16893846	1	16891302	16893846
1:16952270|16969640	1	16952270	16969640
1:16969262|16969640	1	16969262	16969640
1:17349103|17350569	1	17349103	17350569
1:17592154|17594457	1	17592154	17594457
1:17907048|17914974	1	17907048	17914974
1:17907048|17930086	1	17907048	17930086
1:17907048|17958961	1	17907048	17958961
1:17907048|17983203	1	17907048	17983203
1:17907048|18014242	1	17907048	18014242
1:17907048|17966797	1	17907048	17966797
1:17934294|17934472	1	17934294	17934472
1:17939261|17939452	1	17939261	17939452
1:17981131|17983203	1	17981131	17983203
1:19244856|19246267	1	19244856	19246267
1:19437236|19439361	1	19437236	19439361
1:19452989|19455509	1	19452989	19455509
1:19467282|19468271	1	19467282	19468271
1:19497256|19501527	1	19497256	19501527
1:19499358|19501527	1	19499358	19501527
1:19510305|19511780	1	19510305	19511780
1:19513034|19514034	1	19513034	19514034
1:19519927|19523759	1	19519927	19523759
1:19549118|19550063	1	19549118	19550063
1:19557338|19567636	1	19557338	19567636
1:19570108|19570509	1	19570108	19570509
1:19595066|19635136	1	19595066	19635136
1:19634694|19635026	1	19634694	19635026
1:19644094|19644335	1	19644094	19644335
1:19683129|19684057	1	19683129	19684057
1:20063865|20113610	1	20063865	20113610
1:20107073|20113610	1	20107073	20113610
1:20216878|20234369	1	20216878	20234369
1:20234346|20235060	1	20234346	20235060
1:20974808|20975846	1	20974808	20975846
1:21024872|21031392	1	21024872	21031392
1:21039947|21042132	1	21039947	21042132
1:21068324|21107033	1	21068324	21107033
1:21071237|21107033	1	21071237	21107033
1:21076216|21100103	1	21076216	21100103
1:21083659|21103243	1	21083659	21103243
1:21083659|21107033	1	21083659	21107033
1:21083659|21100103	1	21083659	21100103
1:21083659|21106404	1	21083659	21106404
1:21091870|21100103	1	21091870	21100103
1:21097423|21100103	1	21097423	21100103
1:21102217|21102498	1	21102217	21102498
1:21137231|21139732	1	21137231	21139732
1:21205816|21212864	1	21205816	21212864
1:21220010|21221994	1	21220010	21221994
1:21220010|21231464	1	21220010	21231464
1:21220010|21268823	1	21220010	21268823
1:21220010|21377487	1	21220010	21377487
1:21226190|21329301	1	21226190	21329301
1:21231376|21268823	1	21231376	21268823
1:21267984|21437876	1	21267984	21437876
1:21267984|21276604	1	21267984	21276604
1:21276496|21329301	1	21276496	21329301
1:21295967|21307720	1	21295967	21307720
1:21295967|21329301	1	21295967	21329301
1:21295967|21415706	1	21295967	21415706
1:21306827|21307720	1	21306827	21307720
1:21306827|21377487	1	21306827	21377487
1:21306827|21329301	1	21306827	21329301
1:21306827|21415706	1	21306827	21415706
1:21324094|21329301	1	21324094	21329301
1:21324094|21437876	1	21324094	21437876
1:21324094|21415706	1	21324094	21415706
1:21324094|21377487	1	21324094	21377487
1:21327692|21329301	1	21327692	21329301
1:21327692|21377487	1	21327692	21377487
1:21327692|21415706	1	21327692	21415706
1:21327692|21437876	1	21327692	21437876
1:21329206|21377487	1	21329206	21377487
1:21329206|21415706	1	21329206	21415706
1:21329206|21437876	1	21329206	21437876
1:21373452|21377487	1	21373452	21377487
1:21373452|21415706	1	21373452	21415706
1:21377359|21415706	1	21377359	21415706
1:21377359|21437876	1	21377359	21437876
1:21377359|21460527	1	21377359	21460527
1:21415631|21437876	1	21415631	21437876
1:21415631|21431751	1	21415631	21431751
1:21415631|21416235	1	21415631	21416235
1:21415631|21464301	1	21415631	21464301
1:21415631|21452672	1	21415631	21452672
1:21431610|21437876	1	21431610	21437876
1:21442517|21443070	1	21442517	21443070
1:21460453|21464305	1	21460453	21464305
1:21548240|21554534	1	21548240	21554534
1:21553652|21554534	1	21553652	21554534
1:21562343|21564737	1	21562343	21564737
1:21571482|21573856	1	21571482	21573856
1:21573714|21582631	1	21573714	21582631
1:21599192|21616649	1	21599192	21616649
1:21599192|21599404	1	21599192	21599404
1:21655699|21655916	1	21655699	21655916
1:21880471|21896867	1	21880471	21896867
1:21943799|21946543	1	21943799	21946543
1:22007301|22021714	1	22007301	22021714
1:22041882|22048257	1	22041882	22048257
1:22041882|22050588	1	22041882	22050588
1:22047529|22048257	1	22047529	22048257
1:22073560|22079612	1	22073560	22079612
1:22073560|22084276	1	22073560	22084276
1:22074631|22079612	1	22074631	22079612
1:22104559|22105384	1	22104559	22105384
1:22162033|22163499	1	22162033	22163499
1:22165318|22165578	1	22165318	22165578
1:22172601|22173092	1	22172601	22173092
1:22173847|22175524	1	22173847	22175524
1:22173847|22176991	1	22173847	22176991
1:22188250|22188608	1	22188250	22188608
1:22201120|22202176	1	22201120	22202176
1:22206600|22207995	1	22206600	22207995
1:22404922|22413359	1	22404922	22413359
1:22816373|22818026	1	22816373	22818026
1:23107914|23111569	1	23107914	23111569
1:23356962|23377013	1	23356962	23377013
1:23356962|23385660	1	23356962	23385660
1:23356962|23370979	1	23356962	23370979
1:23370920|23377013	1	23370920	23377013
1:23376880|23385660	1	23376880	23385660
1:23380254|23384058	1	23380254	23384058
1:23380843|23381178	1	23380843	23381178
1:23381562|23395644	1	23381562	23395644
1:23381562|23384058	1	23381562	23384058
1:23383977|23399896	1	23383977	23399896
1:23397718|23398690	1	23397718	23398690
1:23415244|23435620	1	23415244	23435620
1:23435515|23436143	1	23435515	23436143
1:23735157|23745632	1	23735157	23745632
1:23842827|23845600	1	23842827	23845600
1:23842827|23844296	1	23842827	23844296
1:23842827|23847563	1	23842827	23847563
1:23878112|23878797	1	23878112	23878797
1:24140680|24147083	1	24140680	24147083
1:24143165|24147083	1	24143165	24147083
1:24495907|24507344	1	24495907	24507344
1:24766662|24771734	1	24766662	24771734
1:24840804|24841057	1	24840804	24841057
1:24857708|24859744	1	24857708	24859744
1:24989151|24989715	1	24989151	24989715
1:25245731|25256343	1	25245731	25256343
1:25666965|25678184	1	25666965	25678184
1:25666965|25669564	1	25666965	25669564
1:25678117|25683344	1	25678117	25683344
1:25678117|25679465	1	25678117	25679465
1:25773253|25785383	1	25773253	25785383
1:25775299|25783322	1	25775299	25783322
1:25780750|25785383	1	25780750	25785383
1:25883644|25891698	1	25883644	25891698
1:26073159|26090458	1	26073159	26090458
1:26127534|26138026	1	26127534	26138026
1:26566253|26570809	1	26566253	26570809
1:26566253|26586293	1	26566253	26586293
1:26581662|26582356	1	26581662	26582356
1:26584088|26584751	1	26584088	26584751
1:26584088|26586293	1	26584088	26586293
1:26594974|26596105	1	26594974	26596105
1:26620696|26624553	1	26620696	26624553
1:26772807|26774151	1	26772807	26774151
1:26772807|26786635	1	26772807	26786635
1:26774050|26786635	1	26774050	26786635
1:26780100|26789924	1	26780100	26789924
1:26783658|26789924	1	26783658	26789924
1:26784282|26786635	1	26784282	26786635
1:26873358|26873761	1	26873358	26873761
1:26881087|26882116	1	26881087	26882116
1:26887217|26888154	1	26887217	26888154
1:26901091|26901452	1	26901091	26901452
1:27056142|27059283	1	27056142	27059283
1:27058096|27059107	1	27058096	27059107
1:27087347|27089776	1	27087347	27089776
1:27089590|27089763	1	27089590	27089763
1:27175099|27179356	1	27175099	27179356
1:27267948|27268309	1	27267948	27268309
1:27269151|27269556	1	27269151	27269556
1:27432376|27436268	1	27432376	27436268
1:27440282|27440777	1	27440282	27440777
1:27440317|27440777	1	27440317	27440777
1:27731497|27731894	1	27731497	27731894
1:27884816|27930002	1	27884816	27930002
1:27951391|27951662	1	27951391	27951662
1:27994737|27995857	1	27994737	27995857
1:28002239|28009867	1	28002239	28009867
1:28116073|28120143	1	28116073	28120143
1:28119821|28120143	1	28119821	28120143
1:28167525|28169841	1	28167525	28169841
1:28233439|28233793	1	28233439	28233793
1:28271743|28275673	1	28271743	28275673
1:28337458|28343750	1	28337458	28343750
1:28354300|28369161	1	28354300	28369161
1:28354300|28365416	1	28354300	28365416
1:28362055|28384605	1	28362055	28384605
1:28362055|28369161	1	28362055	28369161
1:28362055|28374937	1	28362055	28374937
1:28365350|28369161	1	28365350	28369161
1:28598185|28601526	1	28598185	28601526
1:28719353|28733974	1	28719353	28733974
1:28733414|28733974	1	28733414	28733974
1:28733921|28735550	1	28733921	28735550
1:28733921|28735329	1	28733921	28735329
1:28733921|28759557	1	28733921	28759557
1:28800066|28800663	1	28800066	28800663
1:28817463|28819603	1	28817463	28819603
1:28833891|28834082	1	28833891	28834082
1:28833893|28834053	1	28833893	28834053
1:28833893|28834082	1	28833893	28834082
1:28833900|28835228	1	28833900	28835228
1:28835071|28835274	1	28835071	28835274
1:28835097|28835274	1	28835097	28835274
1:28857035|28858862	1	28857035	28858862
1:28880152|28898412	1	28880152	28898412
1:28897688|28898412	1	28897688	28898412
1:28906424|28907741	1	28906424	28907741
1:28907072|28907741	1	28907072	28907741
1:28916789|28948677	1	28916789	28948677
1:28931884|28948677	1	28931884	28948677
1:28939759|28948677	1	28939759	28948677
1:28944465|28948677	1	28944465	28948677
1:29010095|29023596	1	29010095	29023596
1:29068915|29070498	1	29068915	29070498
1:29313943|29391670	1	29313943	29391670
1:29313943|29323831	1	29313943	29323831
1:29313943|29344954	1	29313943	29344954
1:29319842|29344954	1	29319842	29344954
1:29359605|29365938	1	29359605	29365938
1:29362338|29365938	1	29362338	29365938
1:29422667|29444501	1	29422667	29444501
1:29475521|29495150	1	29475521	29495150
1:29481208|29481422	1	29481208	29481422
1:29493241|29495150	1	29493241	29495150
1:29533274|29543197	1	29533274	29543197
1:29542517|29543197	1	29542517	29543197
1:29542517|29547433	1	29542517	29547433
1:29581787|29602268	1	29581787	29602268
1:29581787|29587415	1	29581787	29587415
1:29585017|29587415	1	29585017	29587415
1:31194135|31198898	1	31194135	31198898
1:31210451|31214563	1	31210451	31214563
1:31214487|31215396	1	31214487	31215396
1:31409490|31440157	1	31409490	31440157
1:31409490|31439044	1	31409490	31439044
1:31413998|31414970	1	31413998	31414970
1:31413998|31440157	1	31413998	31440157
1:31418193|31423108	1	31418193	31423108
1:31422980|31454252	1	31422980	31454252
1:31432023|31437757	1	31432023	31437757
1:31437521|31441339	1	31437521	31441339
1:31437521|31454252	1	31437521	31454252
1:31437521|31447649	1	31437521	31447649
1:31438829|31441339	1	31438829	31441339
1:31438829|31454252	1	31438829	31454252
1:31447498|31454252	1	31447498	31454252
1:31447498|31455487	1	31447498	31455487
1:31452909|31454252	1	31452909	31454252
1:31452909|31455487	1	31452909	31455487
1:31452909|31468067	1	31452909	31468067
1:31465237|31468067	1	31465237	31468067
1:31465237|31479949	1	31465237	31479949
1:31465237|31479946	1	31465237	31479946
1:31478700|31479949	1	31478700	31479949
1:31501643|31532424	1	31501643	31532424
1:31528160|31532424	1	31528160	31532424
1:31532051|31532424	1	31532051	31532424
1:31656664|31661034	1	31656664	31661034
1:31734376|31740779	1	31734376	31740779
1:31740718|31764853	1	31740718	31764853
1:31764760|31766195	1	31764760	31766195
1:31810022|31811895	1	31810022	31811895
1:31810022|31821821	1	31810022	31821821
1:31896540|31899670	1	31896540	31899670
1:31901825|31902385	1	31901825	31902385
1:32158199|32158367	1	32158199	32158367
1:32373262|32377427	1	32373262	32377427
1:32373262|32385259	1	32373262	32385259
1:32377297|32385259	1	32377297	32385259
1:32381492|32385259	1	32381492	32385259
1:32381496|32385259	1	32381496	32385259
1:32384571|32385259	1	32384571	32385259
1:32495899|32498935	1	32495899	32498935
1:32495899|32510991	1	32495899	32510991
1:32502511|32504220	1	32502511	32504220
1:32502511|32505174	1	32502511	32505174
1:32557276|32566163	1	32557276	32566163
1:32557276|32560572	1	32557276	32560572
1:32560385|32566163	1	32560385	32566163
1:32627548|32628914	1	32627548	32628914
1:32628836|32632897	1	32628836	32632897
1:32650126|32653725	1	32650126	32653725
1:32653555|32655850	1	32653555	32655850
1:32653555|32653725	1	32653555	32653725
1:32667983|32680333	1	32667983	32680333
1:32689635|32690076	1	32689635	32690076
1:32691772|32692131	1	32691772	32692131
1:32691772|32694809	1	32691772	32694809
1:32694100|32694809	1	32694100	32694809
1:32745272|32745811	1	32745272	32745811
1:32792540|32793278	1	32792540	32793278
1:33019060|33023566	1	33019060	33023566
1:33019060|33025228	1	33019060	33025228
1:33058532|33059355	1	33058532	33059355
1:33058532|33060824	1	33058532	33060824
1:33060655|33060824	1	33060655	33060824
1:33093109|33099711	1	33093109	33099711
1:33097428|33100393	1	33097428	33100393
1:33097428|33099711	1	33097428	33099711
1:33149611|33149983	1	33149611	33149983
1:33276192|33276658	1	33276192	33276658
1:33286826|33287137	1	33286826	33287137
1:33290914|33295668	1	33290914	33295668
1:33290914|33318767	1	33290914	33318767
1:33306236|33307049	1	33306236	33307049
1:33311303|33318767	1	33311303	33318767
1:33407853|33415375	1	33407853	33415375
1:33409620|33411229	1	33409620	33411229
1:33409620|33415375	1	33409620	33415375
1:33413823|33415375	1	33413823	33415375
1:33478808|33480195	1	33478808	33480195
1:33625289|33625545	1	33625289	33625545
1:33741701|33747412	1	33741701	33747412
1:33760538|33760906	1	33760538	33760906
1:33958790|33960144	1	33958790	33960144
1:34112248|34118061	1	34112248	34118061
1:34238170|34285438	1	34238170	34285438
1:34254201|34276465	1	34254201	34276465
1:34254201|34285438	1	34254201	34285438
1:34383695|34401555	1	34383695	34401555
1:34498195|34554794	1	34498195	34554794
1:35569896|35570370	1	35569896	35570370
1:35642097|35642919	1	35642097	35642919
1:35643590|35653691	1	35643590	35653691
1:35758627|35761589	1	35758627	35761589
1:35824526|35827390	1	35824526	35827390
1:35824526|35836228	1	35824526	35836228
1:35846860|35854683	1	35846860	35854683
1:35846860|35855699	1	35846860	35855699
1:35846860|35847359	1	35846860	35847359
1:35846860|35865177	1	35846860	35865177
1:35854511|35855699	1	35854511	35855699
1:35862153|35865177	1	35862153	35865177
1:35879573|35881315	1	35879573	35881315
1:35881067|35881315	1	35881067	35881315
1:35932209|35944813	1	35932209	35944813
1:35936464|35944813	1	35936464	35944813
1:35940406|35944813	1	35940406	35944813
1:35944567|35944813	1	35944567	35944813
1:35972213|35972736	1	35972213	35972736
1:36070834|36075009	1	36070834	36075009
1:36074847|36096945	1	36074847	36096945
1:36204737|36212593	1	36204737	36212593
1:36208742|36212593	1	36208742	36212593
1:36211052|36212593	1	36211052	36212593
1:36213508|36214205	1	36213508	36214205
1:36306766|36316654	1	36306766	36316654
1:36372536|36384024	1	36372536	36384024
1:36379443|36381143	1	36379443	36381143
1:36398271|36399054	1	36398271	36399054
1:36432556|36439112	1	36432556	36439112
1:36469942|36475195	1	36469942	36475195
1:36469942|36492899	1	36469942	36492899
1:36501778|36506042	1	36501778	36506042
1:36505391|36506042	1	36505391	36506042
1:36520547|36520746	1	36520547	36520746
1:36636572|36639079	1	36636572	36639079
1:36773371|36773564	1	36773371	36773564
1:36773371|36775191	1	36773371	36775191
1:36814371|36823872	1	36814371	36823872
1:36823840|36828257	1	36823840	36828257
1:36823840|36824423	1	36823840	36824423
1:36826822|36828257	1	36826822	36828257
1:36857959|36859754	1	36857959	36859754
1:36872981|36876194	1	36872981	36876194
1:36872981|36878958	1	36872981	36878958
1:37946031|37947112	1	37946031	37947112
1:37974879|37975143	1	37974879	37975143
1:38047824|38053096	1	38047824	38053096
1:38052912|38054683	1	38052912	38054683
1:38168924|38171239	1	38168924	38171239
1:38329984|38334286	1	38329984	38334286
1:38331433|38334286	1	38331433	38334286
1:38332131|38339760	1	38332131	38339760
1:38341278|38343995	1	38341278	38343995
1:38355229|38357126	1	38355229	38357126
1:38397605|38406470	1	38397605	38406470
1:38446258|38447483	1	38446258	38447483
1:38449841|38450451	1	38449841	38450451
1:39463843|39466778	1	39463843	39466778
1:39549035|39550110	1	39549035	39550110
1:39586871|39588068	1	39586871	39588068
1:39696854|39723700	1	39696854	39723700
1:39719970|39723700	1	39719970	39723700
1:39747880|39753234	1	39747880	39753234
1:39747880|39766034	1	39747880	39766034
1:39752958|39753234	1	39752958	39753234
1:39763292|39766034	1	39763292	39766034
1:39775242|39776672	1	39775242	39776672
1:39788280|39789903	1	39788280	39789903
1:39816457|39824936	1	39816457	39824936
1:39833820|39838268	1	39833820	39838268
1:39853797|39888207	1	39853797	39888207
1:39904946|39905172	1	39904946	39905172
1:39913104|39914435	1	39913104	39914435
1:39916724|39945681	1	39916724	39945681
1:39934287|39945681	1	39934287	39945681
1:40228764|40230489	1	40228764	40230489
1:40306807|40323089	1	40306807	40323089
1:40319642|40323089	1	40319642	40323089
1:40319642|40328607	1	40319642	40328607
1:40422759|40424497	1	40422759	40424497
1:40529899|40530231	1	40529899	40530231
1:40537291|40537586	1	40537291	40537586
1:40555082|40558179	1	40555082	40558179
1:40555082|40557071	1	40555082	40557071
1:40557001|40558179	1	40557001	40558179
1:40654727|40668286	1	40654727	40668286
1:40654727|40661436	1	40654727	40661436
1:40656444|40668286	1	40656444	40668286
1:40660220|40671256	1	40660220	40671256
1:40726511|40737707	1	40726511	40737707
1:40733458|40737707	1	40733458	40737707
1:40847060|40847202	1	40847060	40847202
1:40869356|40872541	1	40869356	40872541
1:40872408|40882768	1	40872408	40882768
1:40980187|40981590	1	40980187	40981590
1:41160847|41161142	1	41160847	41161142
1:41188880|41215358	1	41188880	41215358
1:41232268|41236485	1	41232268	41236485
1:41463066|41466789	1	41463066	41466789
1:41463066|41468848	1	41463066	41468848
1:41466701|41467926	1	41466701	41467926
1:41474466|41475261	1	41474466	41475261
1:41474466|41475926	1	41474466	41475926
1:41512079|41541006	1	41512079	41541006
1:41512079|41541123	1	41512079	41541123
1:41512079|41514562	1	41512079	41514562
1:41512090|41536393	1	41512090	41536393
1:41512090|41514562	1	41512090	41514562
1:41536267|41541123	1	41536267	41541123
1:41536267|41627104	1	41536267	41627104
1:41536267|41571497	1	41536267	41571497
1:41571414|41627104	1	41571414	41627104
1:41578955|41582682	1	41578955	41582682
1:41578955|41608784	1	41578955	41608784
1:41578955|41618413	1	41578955	41618413
1:41578955|41627104	1	41578955	41627104
1:41608550|41618413	1	41608550	41618413
1:41608550|41627104	1	41608550	41627104
1:41651793|41660071	1	41651793	41660071
1:42094420|42094618	1	42094420	42094618
1:42094420|42111914	1	42094420	42111914
1:42312054|42314760	1	42312054	42314760
1:42330249|42331286	1	42330249	42331286
1:42660561|42664901	1	42660561	42664901
1:42693554|42776781	1	42693554	42776781
1:42693554|42789498	1	42693554	42789498
1:42730786|42744343	1	42730786	42744343
1:42730786|42776781	1	42730786	42776781
1:42730786|42789498	1	42730786	42789498
1:42730786|42744455	1	42730786	42744455
1:42744019|42776781	1	42744019	42776781
1:42744019|42789498	1	42744019	42789498
1:42776721|42789498	1	42776721	42789498
1:43239217|43241150	1	43239217	43241150
1:43239234|43241150	1	43239234	43241150
1:43239234|43241193	1	43239234	43241193
1:43394881|43396877	1	43394881	43396877
1:43748377|43748632	1	43748377	43748632
1:43825866|43826256	1	43825866	43826256
1:43868848|43870221	1	43868848	43870221
1:43898188|43898470	1	43898188	43898470
1:44019163|44035449	1	44019163	44035449
1:44085351|44085529	1	44085351	44085529
1:44257773|44303983	1	44257773	44303983
1:44290403|44303983	1	44290403	44303983
1:44386076|44386600	1	44386076	44386600
1:44386076|44387310	1	44386076	44387310
1:44425921|44429993	1	44425921	44429993
1:44437262|44437621	1	44437262	44437621
1:44442698|44442888	1	44442698	44442888
1:44467985|44468657	1	44467985	44468657
1:44474025|44474295	1	44474025	44474295
1:44666214|44667351	1	44666214	44667351
1:44707587|44713710	1	44707587	44713710
1:44707587|44804994	1	44707587	44804994
1:44713611|44785416	1	44713611	44785416
1:44713611|44804994	1	44713611	44804994
1:44713611|44818597	1	44713611	44818597
1:44750507|44785416	1	44750507	44785416
1:44750507|44804994	1	44750507	44804994
1:44750507|44818597	1	44750507	44818597
1:44773982|44778900	1	44773982	44778900
1:44773982|44785416	1	44773982	44785416
1:44773982|44804988	1	44773982	44804988
1:44773982|44804994	1	44773982	44804994
1:44773982|44818597	1	44773982	44818597
1:44785300|44818597	1	44785300	44818597
1:44785300|44804994	1	44785300	44804994
1:44804717|44804994	1	44804717	44804994
1:44820119|44820381	1	44820119	44820381
1:44877653|44878394	1	44877653	44878394
1:44877653|44881895	1	44877653	44881895
1:44877660|44878394	1	44877660	44878394
1:45223228|45223812	1	45223228	45223812
1:45223228|45225020	1	45223228	45225020
1:45232498|45233713	1	45232498	45233713
1:45241813|45242313	1	45241813	45242313
1:45443987|45446849	1	45443987	45446849
1:45516746|45553909	1	45516746	45553909
1:45524281|45553909	1	45524281	45553909
1:45553553|45553909	1	45553553	45553909
1:45851584|45887518	1	45851584	45887518
1:46018108|46027550	1	46018108	46027550
1:46032241|46032692	1	46032241	46032692
1:46096154|46106075	1	46096154	46106075
1:46099161|46108171	1	46099161	46108171
1:46105882|46108171	1	46105882	46108171
1:46105882|46120991	1	46105882	46120991
1:46108099|46124814	1	46108099	46124814
1:46124700|46126897	1	46124700	46126897
1:46193303|46195441	1	46193303	46195441
1:46290105|46295253	1	46290105	46295253
1:46376712|46425149	1	46376712	46425149
1:46383011|46425149	1	46383011	46425149
1:46402118|46425149	1	46402118	46425149
1:46463396|46468555	1	46463396	46468555
1:46509326|46546422	1	46509326	46546422
1:46509326|46597628	1	46509326	46597628
1:46521467|46546422	1	46521467	46546422
1:46543187|46546422	1	46543187	46546422
1:46654424|46654665	1	46654424	46654665
1:46745864|46764042	1	46745864	46764042
1:46751034|46752171	1	46751034	46752171
1:46774773|46775988	1	46774773	46775988
1:46775569|46775988	1	46775569	46775988
1:46812593|46818700	1	46812593	46818700
1:47030713|47037839	1	47030713	47037839
1:47148972|47157609	1	47148972	47157609
1:47638521|47643585	1	47638521	47643585
1:47638521|47644022	1	47638521	47644022
1:47725961|47737913	1	47725961	47737913
1:47725961|47728788	1	47725961	47728788
1:47737748|47737913	1	47737748	47737913
1:47737748|47770668	1	47737748	47770668
1:47737748|47761520	1	47737748	47761520
1:47737748|47765824	1	47737748	47765824
1:47737748|47748131	1	47737748	47748131
1:47745913|47748131	1	47745913	47748131
1:47745913|47761520	1	47745913	47761520
1:47745913|47770668	1	47745913	47770668
1:47753223|47765824	1	47753223	47765824
1:47753223|47767420	1	47753223	47767420
1:47761437|47767420	1	47761437	47767420
1:47761437|47770668	1	47761437	47770668
1:47761437|47765824	1	47761437	47765824
1:47767233|47776034	1	47767233	47776034
1:48593580|48594245	1	48593580	48594245
1:48821342|48825442	1	48821342	48825442
1:48917224|48918803	1	48917224	48918803
1:50956260|51001129	1	50956260	51001129
1:51001041|51061888	1	51001041	51061888
1:51001041|51050483	1	51001041	51050483
1:51005264|51061888	1	51005264	51061888
1:51032749|51061888	1	51032749	51061888
1:51121114|51210447	1	51121114	51210447
1:51171458|51267349	1	51171458	51267349
1:51253672|51267349	1	51253672	51267349
1:51253672|51323669	1	51253672	51323669
1:51829538|51831701	1	51829538	51831701
1:51829647|51866625	1	51829647	51866625
1:51840199|51840783	1	51840199	51840783
1:51860053|51875368	1	51860053	51875368
1:51860053|51913807	1	51860053	51913807
1:51860053|51887530	1	51860053	51887530
1:51868107|51874004	1	51868107	51874004
1:51868107|51910717	1	51868107	51910717
1:51868107|51913807	1	51868107	51913807
1:51869091|51874004	1	51869091	51874004
1:51871577|51874004	1	51871577	51874004
1:51887458|51910717	1	51887458	51910717
1:51910561|51974443	1	51910561	51974443
1:51926763|51930998	1	51926763	51930998
1:51926763|51946986	1	51926763	51946986
1:51952146|51952432	1	51952146	51952432
1:52211208|52215867	1	52211208	52215867
1:52211208|52238395	1	52211208	52238395
1:52214041|52237854	1	52214041	52237854
1:52215817|52227643	1	52215817	52227643
1:52215817|52231653	1	52215817	52231653
1:52231494|52231653	1	52231494	52231653
1:52237742|52238395	1	52237742	52238395
1:52246836|52248315	1	52246836	52248315
1:52289336|52299842	1	52289336	52299842
1:52293468|52299842	1	52293468	52299842
1:52299689|52321060	1	52299689	52321060
1:52489163|52494302	1	52489163	52494302
1:52747333|52769597	1	52747333	52769597
1:52767055|52767224	1	52767055	52767224
1:52861718|52863535	1	52861718	52863535
1:52943380|52947595	1	52943380	52947595
1:52954581|52962855	1	52954581	52962855
1:52959283|52975384	1	52959283	52975384
1:52981563|52992045	1	52981563	52992045
1:53250549|53255739	1	53250549	53255739
1:53255675|53329829	1	53255675	53329829
1:53320137|53323421	1	53320137	53323421
1:53320137|53326543	1	53320137	53326543
1:53322670|53329829	1	53322670	53329829
1:53322670|53333449	1	53322670	53333449
1:53326403|53333449	1	53326403	53333449
1:53326403|53358647	1	53326403	53358647
1:53332175|53333449	1	53332175	53333449
1:53332213|53333449	1	53332213	53333449
1:53333211|53333449	1	53333211	53333449
1:53343354|53358647	1	53343354	53358647
1:53351505|53358647	1	53351505	53358647
1:53351505|53352725	1	53351505	53352725
1:53352628|53358647	1	53352628	53358647
1:53716362|53732319	1	53716362	53732319
1:53726136|53732319	1	53726136	53732319
1:53732145|53737018	1	53732145	53737018
1:53736700|53737018	1	53736700	53737018
1:53736700|53738314	1	53736700	53738314
1:53753157|53753585	1	53753157	53753585
1:54238002|54254869	1	54238002	54254869
1:54252831|54254869	1	54252831	54254869
1:54254806|54262817	1	54254806	54262817
1:54266366|54301293	1	54266366	54301293
1:54266366|54298264	1	54266366	54298264
1:54269601|54298264	1	54269601	54298264
1:54269601|54272190	1	54269601	54272190
1:54272098|54275419	1	54272098	54275419
1:54272098|54293846	1	54272098	54293846
1:54272098|54273464	1	54272098	54273464
1:54273329|54301293	1	54273329	54301293
1:54284644|54298264	1	54284644	54298264
1:54291471|54301293	1	54291471	54301293
1:54291471|54298264	1	54291471	54298264
1:54291471|54293846	1	54291471	54293846
1:54502283|54513045	1	54502283	54513045
1:54506429|54513045	1	54506429	54513045
1:54506429|54509198	1	54506429	54509198
1:54561958|54563975	1	54561958	54563975
1:54717289|54722859	1	54717289	54722859
1:54717289|54717533	1	54717289	54717533
1:55117622|55138859	1	55117622	55138859
1:55186836|55194105	1	55186836	55194105
1:55317876|55319907	1	55317876	55319907
1:55330976|55341720	1	55330976	55341720
1:55337023|55341720	1	55337023	55341720
1:55337230|55349326	1	55337230	55349326
1:55340766|55341720	1	55340766	55341720
1:56977648|57002784	1	56977648	57002784
1:56977648|56990226	1	56977648	56990226
1:56989495|57002784	1	56989495	57002784
1:58342463|58349834	1	58342463	58349834
1:58971732|59002413	1	58971732	59002413
1:58971732|58999647	1	58971732	58999647
1:58992933|59002413	1	58992933	59002413
1:59154710|59155921	1	59154710	59155921
1:59180504|59184420	1	59180504	59184420
1:59781264|59923725	1	59781264	59923725
1:59787208|59812070	1	59787208	59812070
1:59787208|59844509	1	59787208	59844509
1:59805630|59844509	1	59805630	59844509
1:59805630|59812070	1	59805630	59812070
1:59810670|59812070	1	59810670	59812070
1:61624547|61624827	1	61624547	61624827
1:61743192|61849037	1	61743192	61849037
1:61743192|61824946	1	61743192	61824946
1:61848909|61851685	1	61848909	61851685
1:61869776|61872399	1	61869776	61872399
1:62261139|62263100	1	62261139	62263100
1:62288617|62350080	1	62288617	62350080
1:62321702|62350080	1	62321702	62350080
1:62365255|62380336	1	62365255	62380336
1:62374044|62380336	1	62374044	62380336
1:62713144|62728983	1	62713144	62728983
1:62713144|62737259	1	62713144	62737259
1:62713144|62737261	1	62713144	62737261
1:62907159|62907970	1	62907159	62907970
1:62907159|62908990	1	62907159	62908990
1:62910409|62913182	1	62910409	62913182
1:62910409|62914337	1	62910409	62914337
1:63042933|63052295	1	63042933	63052295
1:63042933|63091072	1	63042933	63091072
1:63042933|63044637	1	63042933	63044637
1:63052178|63128801	1	63052178	63128801
1:63084377|63128801	1	63084377	63128801
1:63944435|63974241	1	63944435	63974241
1:64474977|64516388	1	64474977	64516388
1:64489070|64516388	1	64489070	64516388
1:64515363|64516388	1	64515363	64516388
1:64644025|64644272	1	64644025	64644272
1:65047839|65068595	1	65047839	65068595
1:65068489|65107652	1	65068489	65107652
1:65095038|65107652	1	65095038	65107652
1:65095038|65099943	1	65095038	65099943
1:65131740|65141666	1	65131740	65141666
1:65139031|65141244	1	65139031	65141244
1:65139031|65141666	1	65139031	65141666
1:65234339|65255197	1	65234339	65255197
1:65243306|65255197	1	65243306	65255197
1:65243306|65280523	1	65243306	65280523
1:65243306|65247254	1	65243306	65247254
1:65268659|65280523	1	65268659	65280523
1:65278421|65280523	1	65278421	65280523
1:65830318|65831879	1	65830318	65831879
1:65830318|65855310	1	65830318	65855310
1:65830318|65860715	1	65830318	65860715
1:66713143|66731770	1	66713143	66731770
1:67356837|67371058	1	67356837	67371058
1:67423742|67428843	1	67423742	67428843
1:67861088|67865589	1	67861088	67865589
1:67861088|67865586	1	67861088	67865586
1:69548960|69554245	1	69548960	69554245
1:69550863|69554245	1	69550863	69554245
1:70646769|70653021	1	70646769	70653021
1:70687295|70716814	1	70687295	70716814
1:70687298|70694238	1	70687298	70694238
1:70694105|70705203	1	70694105	70705203
1:70694105|70698060	1	70694105	70698060
1:70694105|70703235	1	70694105	70703235
1:70758071|70781249	1	70758071	70781249
1:70761813|70771973	1	70761813	70771973
1:70790536|70801782	1	70790536	70801782
1:73214849|73232370	1	73214849	73232370
1:73214849|73316483	1	73214849	73316483
1:76211491|76216231	1	76211491	76216231
1:76253182|76255041	1	76253182	76255041
1:76253182|76257256	1	76253182	76257256
1:76255837|76256202	1	76255837	76256202
1:77672325|77676174	1	77672325	77676174
1:77672325|77678032	1	77672325	77678032
1:78041753|78050340	1	78041753	78050340
1:78082426|78107340	1	78082426	78107340
1:78097520|78107340	1	78097520	78107340
1:78097535|78107340	1	78097535	78107340
1:78107069|78107340	1	78107069	78107340
1:78177432|78178966	1	78177432	78178966
1:78183552|78184326	1	78183552	78184326
1:78183552|78191447	1	78183552	78191447
1:78267016|78280916	1	78267016	78280916
1:78267016|78309092	1	78267016	78309092
1:78268955|78272786	1	78268955	78272786
1:78338686|78340796	1	78338686	78340796
1:78409868|78412283	1	78409868	78412283
1:78409868|78426180	1	78409868	78426180
1:78414840|78433887	1	78414840	78433887
1:78414840|78426180	1	78414840	78426180
1:78420940|78422385	1	78420940	78422385
1:78432391|78433329	1	78432391	78433329
1:82302570|82372915	1	82302570	82372915
1:82302570|82302742	1	82302570	82302742
1:82302570|82402521	1	82302570	82402521
1:82302570|82409453	1	82302570	82409453
1:82356141|82372915	1	82356141	82372915
1:82372702|82372915	1	82372702	82372915
1:82408653|82409453	1	82408653	82409453
1:82416071|82456131	1	82416071	82456131
1:84662299|84663507	1	84662299	84663507
1:85121515|85136991	1	85121515	85136991
1:85331068|85331821	1	85331068	85331821
1:85331068|85345607	1	85331068	85345607
1:85403438|85418213	1	85403438	85418213
1:85412716|85418213	1	85412716	85418213
1:85412716|85424385	1	85412716	85424385
1:85417926|85431391	1	85417926	85431391
1:85630209|85630440	1	85630209	85630440
1:86241357|86252144	1	86241357	86252144
1:86904559|86906008	1	86904559	86906008
1:87480463|87480694	1	87480463	87480694
1:87563521|87565055	1	87563521	87565055
1:89206671|89251896	1	89206671	89251896
1:89225905|89279416	1	89225905	89279416
1:89236035|89237562	1	89236035	89237562
1:89236035|89251896	1	89236035	89251896
1:90309197|90312217	1	90309197	90312217
1:90338473|90339114	1	90338473	90339114
1:90470692|90473309	1	90470692	90473309
1:91400965|91447927	1	91400965	91447927
1:91403042|91447927	1	91403042	91447927
1:91403042|91406866	1	91403042	91406866
1:91438710|91447927	1	91438710	91447927
1:91852787|91853104	1	91852787	91853104
1:91852792|91853131	1	91852792	91853131
1:91852821|91853005	1	91852821	91853005
1:91852842|91853131	1	91852842	91853131
1:91852850|91853104	1	91852850	91853104
1:91852850|91852992	1	91852850	91852992
1:91852850|91853058	1	91852850	91853058
1:91852850|91853095	1	91852850	91853095
1:91852894|91853131	1	91852894	91853131
1:91852941|91853123	1	91852941	91853123
1:91852941|91853131	1	91852941	91853131
1:91852955|91853131	1	91852955	91853131
1:91852962|91853117	1	91852962	91853117
1:91852962|91853104	1	91852962	91853104
1:91852962|91853139	1	91852962	91853139
1:91852967|91853104	1	91852967	91853104
1:91852967|91853139	1	91852967	91853139
1:91852979|91853139	1	91852979	91853139
1:91967211|91973954	1	91967211	91973954
1:91973411|91973954	1	91973411	91973954
1:92224170|92251784	1	92224170	92251784
1:92224170|92224307	1	92224170	92224307
1:92224170|92263028	1	92224170	92263028
1:92327028|92327201	1	92327028	92327201
1:92327028|92329836	1	92327028	92329836
1:92786156|92811471	1	92786156	92811471
1:92798948|92811471	1	92798948	92811471
1:92798948|92846430	1	92798948	92846430
1:92798948|92823600	1	92798948	92823600
1:93070864|93073284	1	93070864	93073284
1:93070864|93101893	1	93070864	93101893
1:93128276|93170301	1	93128276	93170301
1:93128977|93170301	1	93128977	93170301
1:93159359|93170301	1	93159359	93170301
1:93167698|93202184	1	93167698	93202184
1:93191155|93202184	1	93191155	93202184
1:93201955|93202184	1	93201955	93202184
1:93201955|93211359	1	93201955	93211359
1:93575787|93576183	1	93575787	93576183
1:93575787|93584958	1	93575787	93584958
1:93648917|93659301	1	93648917	93659301
1:93687166|93730458	1	93687166	93730458
1:93770945|93791452	1	93770945	93791452
1:93770945|93775347	1	93770945	93775347
1:93790192|93791452	1	93790192	93791452
1:94009664|94014983	1	94009664	94014983
1:94032836|94033408	1	94032836	94033408
1:94037227|94041686	1	94037227	94041686
1:94047858|94049678	1	94047858	94049678
1:94107860|94140497	1	94107860	94140497
1:94140170|94140497	1	94140170	94140497
1:94341824|94343418	1	94341824	94343418
1:94360170|94363454	1	94360170	94363454
1:94360170|94367225	1	94360170	94367225
1:94669486|94671239	1	94669486	94671239
1:94685814|94697199	1	94685814	94697199
1:94924163|94946162	1	94924163	94946162
1:94924163|94948795	1	94924163	94948795
1:94953098|94956803	1	94953098	94956803
1:94953098|94972198	1	94953098	94972198
1:94964158|94972198	1	94964158	94972198
1:95001521|95001720	1	95001521	95001720
1:95603831|95639445	1	95603831	95639445
1:95603831|95616975	1	95603831	95616975
1:95609447|95616975	1	95609447	95616975
1:95609447|95639445	1	95609447	95639445
1:97216981|97250810	1	97216981	97250810
1:97235259|97250810	1	97235259	97250810
1:97770815|97771853	1	97770815	97771853
1:97981282|98060722	1	97981282	98060722
1:97981282|98015300	1	97981282	98015300
1:99150441|99164461	1	99150441	99164461
1:100185090|100195304	1	100185090	100195304
1:100194049|100195304	1	100194049	100195304
1:100329942|100343384	1	100329942	100343384
1:100335956|100343384	1	100335956	100343384
1:100459093|100464971	1	100459093	100464971
1:100515465|100535241	1	100515465	100535241
1:100515465|100527505	1	100515465	100527505
1:100524222|100527505	1	100524222	100527505
1:100588766|100591498	1	100588766	100591498
1:100661770|100672192	1	100661770	100672192
1:100693760|100694101	1	100693760	100694101
1:100736600|100736747	1	100736600	100736747
1:100889778|100908552	1	100889778	100908552
1:101372109|101387397	1	101372109	101387397
1:101372408|101387397	1	101372408	101387397
1:101372408|101379362	1	101372408	101379362
1:101376619|101379362	1	101376619	101379362
1:101377668|101387397	1	101377668	101387397
1:101379219|101387397	1	101379219	101387397
1:101379219|101440458	1	101379219	101440458
1:104108057|104118162	1	104108057	104118162
1:104108057|104258640	1	104108057	104258640
1:107866904|107867544	1	107866904	107867544
1:108185241|108247683	1	108185241	108247683
1:108690901|108703915	1	108690901	108703915
1:108873793|108881312	1	108873793	108881312
1:109427897|109446876	1	109427897	109446876
1:109486097|109505091	1	109486097	109505091
1:109525231|109529302	1	109525231	109529302
1:109642815|109643234	1	109642815	109643234
1:109823730|109823873	1	109823730	109823873
1:109883346|109888500	1	109883346	109888500
1:109883346|109888503	1	109883346	109888503
1:109952550|109953735	1	109952550	109953735
1:110037765|110038877	1	110037765	110038877
1:110172113|110172337	1	110172113	110172337
1:110203787|110214205	1	110203787	110214205
1:110207633|110233186	1	110207633	110233186
1:110551656|110553979	1	110551656	110553979
1:110883418|110883736	1	110883418	110883736
1:111434014|111435155	1	111434014	111435155
1:111690264|111717585	1	111690264	111717585
1:111706161|111707296	1	111706161	111707296
1:111738707|111739797	1	111738707	111739797
1:111772474|111773916	1	111772474	111773916
1:111998708|112002258	1	111998708	112002258
1:112237963|112242229	1	112237963	112242229
1:112303471|112303608	1	112303471	112303608
1:113083401|113160991	1	113083401	113160991
1:113098490|113159517	1	113098490	113159517
1:113119608|113160991	1	113119608	113160991
1:113134147|113140708	1	113134147	113140708
1:113140593|113159517	1	113140593	113159517
1:113196220|113202401	1	113196220	113202401
1:113196220|113209767	1	113196220	113209767
1:113210432|113210620	1	113210432	113210620
1:113459800|113482113	1	113459800	113482113
1:113459800|113460666	1	113459800	113460666
1:113464612|113471974	1	113464612	113471974
1:113633940|113662145	1	113633940	113662145
1:113633940|113650379	1	113633940	113650379
1:113633940|113659058	1	113633940	113659058
1:113633940|113643110	1	113633940	113643110
1:113655101|113662145	1	113655101	113662145
1:113661855|113662145	1	113661855	113662145
1:114214356|114216087	1	114214356	114216087
1:114267381|114269196	1	114267381	114269196
1:114280732|114281421	1	114280732	114281421
1:114358579|114358867	1	114358579	114358867
1:114362199|114367794	1	114362199	114367794
1:114362199|114377061	1	114362199	114377061
1:114367764|114377061	1	114367764	114377061
1:114372214|114377061	1	114372214	114377061
1:114377532|114397671	1	114377532	114397671
1:114391162|114397671	1	114391162	114397671
1:114391162|114394726	1	114391162	114394726
1:114397093|114397671	1	114397093	114397671
1:114440462|114444507	1	114440462	114444507
1:114440462|114445484	1	114440462	114445484
1:114449618|114450813	1	114449618	114450813
1:114450631|114450813	1	114450631	114450813
1:114483004|114484081	1	114483004	114484081
1:114680117|114682502	1	114680117	114682502
1:114964058|115007010	1	114964058	115007010
1:115005726|115007010	1	115005726	115007010
1:115005726|115006178	1	115005726	115006178
1:115005726|115019709	1	115005726	115019709
1:115262200|115263338	1	115262200	115263338
1:115276353|115280693	1	115276353	115280693
1:116202262|116206889	1	116202262	116206889
1:116569514|116580009	1	116569514	116580009
1:116926636|117008913	1	116926636	117008913
1:117078587|117087226	1	117078587	117087226
1:117086933|117087226	1	117086933	117087226
1:117626640|117644184	1	117626640	117644184
1:117654717|117658311	1	117654717	117658311
1:117939574|117963271	1	117939574	117963271
1:117944808|117957453	1	117944808	117957453
1:117944808|117963271	1	117944808	117963271
1:117944808|117984947	1	117944808	117984947
1:117944808|118009049	1	117944808	118009049
1:117944808|117948267	1	117944808	117948267
1:117957335|117963271	1	117957335	117963271
1:118003111|118045592	1	118003111	118045592
1:118035769|118045592	1	118035769	118045592
1:118402275|118404257	1	118402275	118404257
1:118449128|118461358	1	118449128	118461358
1:118454616|118461358	1	118454616	118461358
1:143412922|143413103	1	143412922	143413103
1:144013901|144014093	1	144013901	144014093
1:144013901|144053668	1	144013901	144053668
1:144598512|144621656	1	144598512	144621656
1:144617150|144621656	1	144617150	144621656
1:144618082|144813844	1	144618082	144813844
1:145004783|145011471	1	145004783	145011471
1:145578637|145584836	1	145578637	145584836
1:145580188|145581564	1	145580188	145581564
1:145592633|145595220	1	145592633	145595220
1:145594039|145595220	1	145594039	145595220
1:145601530|145601852	1	145601530	145601852
1:145646115|145663367	1	145646115	145663367
1:145646115|145687091	1	145646115	145687091
1:145650483|145687091	1	145650483	145687091
1:145663159|145687091	1	145663159	145687091
1:146724278|146731572	1	146724278	146731572
1:146727468|146731572	1	146727468	146731572
1:146747017|146757164	1	146747017	146757164
1:146757975|146759412	1	146757975	146759412
1:147120048|147131890	1	147120048	147131890
1:147131075|147131890	1	147131075	147131890
1:147759796|147764429	1	147759796	147764429
1:149239868|149255307	1	149239868	149255307
1:149936147|149937803	1	149936147	149937803
1:149937702|149939446	1	149937702	149939446
1:150202906|150204264	1	150202906	150204264
1:150307406|150312953	1	150307406	150312953
1:150381382|150390201	1	150381382	150390201
1:150429764|150430046	1	150429764	150430046
1:150464887|150469384	1	150464887	150469384
1:150464887|150470223	1	150464887	150470223
1:150470978|150471769	1	150470978	150471769
1:150550997|150551318	1	150550997	150551318
1:150593366|150593548	1	150593366	150593548
1:150634290|150636239	1	150634290	150636239
1:150790396|150799093	1	150790396	150799093
1:150790396|150795821	1	150790396	150795821
1:150814900|150815400	1	150814900	150815400
1:150902443|150923957	1	150902443	150923957
1:150902443|150912450	1	150902443	150912450
1:150916396|150917584	1	150916396	150917584
1:150921598|150923957	1	150921598	150923957
1:150990288|150991145	1	150990288	150991145
1:150990288|150998149	1	150990288	150998149
1:150997087|150999803	1	150997087	150999803
1:150997087|150998149	1	150997087	150998149
1:150997087|151001420	1	150997087	151001420
1:150999709|151001420	1	150999709	151001420
1:151060666|151079698	1	151060666	151079698
1:151060666|151090615	1	151060666	151090615
1:151062882|151079698	1	151062882	151079698
1:151062882|151070478	1	151062882	151070478
1:151109156|151109382	1	151109156	151109382
1:151111901|151112566	1	151111901	151112566
1:151139410|151139890	1	151139410	151139890
1:151144744|151146091	1	151144744	151146091
1:151145975|151149507	1	151145975	151149507
1:151150477|151156969	1	151150477	151156969
1:151175181|151175649	1	151175181	151175649
1:151175476|151175751	1	151175476	151175751
1:151175481|151175649	1	151175481	151175649
1:151196721|151199876	1	151196721	151199876
1:151196724|151199876	1	151196724	151199876
1:151196724|151205179	1	151196724	151205179
1:151204147|151205179	1	151204147	151205179
1:151206673|151212515	1	151206673	151212515
1:151209034|151209239	1	151209034	151209239
1:151212431|151212735	1	151212431	151212735
1:151212431|151215043	1	151212431	151215043
1:151214599|151215043	1	151214599	151215043
1:151234637|151236504	1	151234637	151236504
1:151276017|151278839	1	151276017	151278839
1:151288049|151288985	1	151288049	151288985
1:151315265|151317613	1	151315265	151317613
1:151372064|151372663	1	151372064	151372663
1:151372119|151372633	1	151372119	151372633
1:151395873|151414681	1	151395873	151414681
1:151395873|151403317	1	151395873	151403317
1:151395873|151397537	1	151395873	151397537
1:151400299|151414681	1	151400299	151414681
1:151400299|151403317	1	151400299	151403317
1:151413404|151414681	1	151413404	151414681
1:151513516|151514318	1	151513516	151514318
1:151611364|151611595	1	151611364	151611595
1:151611364|151641111	1	151611364	151641111
1:151611364|151655921	1	151611364	151655921
1:151630711|151641111	1	151630711	151641111
1:152004761|152005141	1	152004761	152005141
1:152287382|152307915	1	152287382	152307915
1:152305059|152307915	1	152305059	152307915
1:153507678|153507836	1	153507678	153507836
1:153530973|153532853	1	153530973	153532853
1:153635691|153636950	1	153635691	153636950
1:153635691|153640078	1	153635691	153640078
1:153636519|153641033	1	153636519	153641033
1:153637696|153641033	1	153637696	153641033
1:153640031|153641033	1	153640031	153641033
1:153640929|153642354	1	153640929	153642354
1:153701172|153719839	1	153701172	153719839
1:153703501|153730239	1	153703501	153730239
1:153713127|153719546	1	153713127	153719546
1:153713127|153713844	1	153713127	153713844
1:153721165|153730239	1	153721165	153730239
1:153723571|153730239	1	153723571	153730239
1:153724755|153730239	1	153724755	153730239
1:153727118|153730239	1	153727118	153730239
1:153732002|153737539	1	153732002	153737539
1:153732787|153737539	1	153732787	153737539
1:153734046|153737539	1	153734046	153737539
1:153784207|153785928	1	153784207	153785928
1:153784498|153800824	1	153784498	153800824
1:153789848|153800824	1	153789848	153800824
1:153909018|153913870	1	153909018	153913870
1:153909964|153910339	1	153909964	153910339
1:154145384|154145677	1	154145384	154145677
1:154184796|154186422	1	154184796	154186422
1:154184796|154185100	1	154184796	154185100
1:154197560|154209612	1	154197560	154209612
1:154207067|154207767	1	154207067	154207767
1:154209042|154215778	1	154209042	154215778
1:154213989|154218851	1	154213989	154218851
1:154218680|154221913	1	154218680	154221913
1:154221715|154224129	1	154221715	154224129
1:154223517|154224129	1	154223517	154224129
1:154223517|154229910	1	154223517	154229910
1:154231453|154232505	1	154231453	154232505
1:154233368|154239044	1	154233368	154239044
1:154407466|154407632	1	154407466	154407632
1:154420601|154427057	1	154420601	154427057
1:154561027|154569743	1	154561027	154569743
1:154569281|154575102	1	154569281	154575102
1:154685940|154705620	1	154685940	154705620
1:154698392|154709564	1	154698392	154709564
1:154698392|154744869	1	154698392	154744869
1:154761556|154766990	1	154761556	154766990
1:154772459|154773204	1	154772459	154773204
1:154782427|154794660	1	154782427	154794660
1:154998778|154999191	1	154998778	154999191
1:155030113|155033308	1	155030113	155033308
1:155159701|155162101	1	155159701	155162101
1:155161974|155176197	1	155161974	155176197
1:155209407|155209868	1	155209407	155209868
1:155223458|155223760	1	155223458	155223760
1:155235651|155236686	1	155235651	155236686
1:155240599|155240768	1	155240599	155240768
1:155256964|155257128	1	155256964	155257128
1:155279795|155279996	1	155279795	155279996
1:155280380|155280842	1	155280380	155280842
1:155282046|155282375	1	155282046	155282375
1:155307380|155447749	1	155307380	155447749
1:155313105|155316260	1	155313105	155316260
1:155316174|155317695	1	155316174	155317695
1:155319118|155319387	1	155319118	155319387
1:155340295|155340774	1	155340295	155340774
1:155348072|155349907	1	155348072	155349907
1:155348072|155385714	1	155348072	155385714
1:155365250|155368409	1	155365250	155368409
1:155365250|155429689	1	155365250	155429689
1:155377929|155385714	1	155377929	155385714
1:155377933|155385714	1	155377933	155385714
1:155385535|155429689	1	155385535	155429689
1:155385535|155385714	1	155385535	155385714
1:155385535|155447749	1	155385535	155447749
1:155408118|155408859	1	155408118	155408859
1:155408118|155429689	1	155408118	155429689
1:155429588|155452240	1	155429588	155452240
1:155447677|155491409	1	155447677	155491409
1:155447677|155452240	1	155447677	155452240
1:155490891|155526154	1	155490891	155526154
1:155490891|155491409	1	155490891	155491409
1:155571864|155695810	1	155571864	155695810
1:155631098|155741008	1	155631098	155741008
1:155631098|155743001	1	155631098	155743001
1:155638418|155644887	1	155638418	155644887
1:155640111|155649303	1	155640111	155649303
1:155640111|155753880	1	155640111	155753880
1:155640111|155642548	1	155640111	155642548
1:155640111|155644887	1	155640111	155644887
1:155644476|155644887	1	155644476	155644887
1:155644801|155649303	1	155644801	155649303
1:155644801|155753880	1	155644801	155753880
1:155644801|155650247	1	155644801	155650247
1:155646339|155649303	1	155646339	155649303
1:155646339|155753880	1	155646339	155753880
1:155646339|155650247	1	155646339	155650247
1:155679564|155686919	1	155679564	155686919
1:155679564|155695810	1	155679564	155695810
1:155679564|155691409	1	155679564	155691409
1:155686797|155695810	1	155686797	155695810
1:155691308|155695810	1	155691308	155695810
1:155695173|155695810	1	155695173	155695810
1:155702292|155702539	1	155702292	155702539
1:155734791|155736500	1	155734791	155736500
1:155737216|155743001	1	155737216	155743001
1:155740858|155747611	1	155740858	155747611
1:155740858|155743001	1	155740858	155743001
1:155742857|155746272	1	155742857	155746272
1:155747413|155753880	1	155747413	155753880
1:155783425|155784240	1	155783425	155784240
1:155823067|155823597	1	155823067	155823597
1:155874102|155874595	1	155874102	155874595
1:155891166|155891709	1	155891166	155891709
1:155891166|155893478	1	155891166	155893478
1:155891166|155895634	1	155891166	155895634
1:155895423|155896947	1	155895423	155896947
1:155896467|155896947	1	155896467	155896947
1:155899087|155899631	1	155899087	155899631
1:155927504|155928187	1	155927504	155928187
1:155946786|155946979	1	155946786	155946979
1:155984752|155988159	1	155984752	155988159
1:156127861|156128615	1	156127861	156128615
1:156169626|156170263	1	156169626	156170263
1:156186255|156186551	1	156186255	156186551
1:156202111|156203519	1	156202111	156203519
1:156235572|156244477	1	156235572	156244477
1:156242111|156244477	1	156242111	156244477
1:156286957|156287338	1	156286957	156287338
1:156288659|156305679	1	156288659	156305679
1:156290630|156304709	1	156290630	156304709
1:156294763|156304709	1	156294763	156304709
1:156303338|156304709	1	156303338	156304709
1:156303338|156305679	1	156303338	156305679
1:156444900|156446994	1	156444900	156446994
1:156447510|156447724	1	156447510	156447724
1:156503565|156503933	1	156503565	156503933
1:156562186|156562462	1	156562186	156562462
1:156614020|156614460	1	156614020	156614460
1:156714800|156715165	1	156714800	156715165
1:156752074|156756966	1	156752074	156756966
1:156752927|156753211	1	156752927	156753211
1:156946775|156955965	1	156946775	156955965
1:156954131|156955965	1	156954131	156955965
1:158979793|158990319	1	158979793	158990319
1:158979793|159002481	1	158979793	159002481
1:159888553|159890327	1	159888553	159890327
1:160181333|160183055	1	160181333	160183055
1:160201087|160231148	1	160201087	160231148
1:160201087|160213824	1	160201087	160213824
1:160206925|160213824	1	160206925	160213824
1:160206925|160210160	1	160206925	160210160
1:160264574|160265609	1	160264574	160265609
1:160265526|160265939	1	160265526	160265939
1:160275223|160283915	1	160275223	160283915
1:160281658|160282957	1	160281658	160282957
1:160293221|160302347	1	160293221	160302347
1:160321012|160321595	1	160321012	160321595
1:160589566|160604682	1	160589566	160604682
1:160589566|160604687	1	160589566	160604687
1:160593886|160604687	1	160593886	160604687
1:161022076|161026322	1	161022076	161026322
1:161071838|161072165	1	161071838	161072165
1:161093629|161094316	1	161093629	161094316
1:161123716|161128581	1	161123716	161128581
1:161179104|161179271	1	161179104	161179271
1:161192708|161193215	1	161192708	161193215
1:161293404|161298287	1	161293404	161298287
1:161293404|161310445	1	161293404	161310445
1:161332119|161336094	1	161332119	161336094
1:161721656|161726642	1	161721656	161726642
1:161748034|161753886	1	161748034	161753886
1:161748034|161772062	1	161748034	161772062
1:161771842|161790951	1	161771842	161790951
1:161816239|161833102	1	161816239	161833102
1:161860884|161862402	1	161860884	161862402
1:164768936|164790863	1	164768936	164790863
1:164776779|164790863	1	164776779	164790863
1:164789309|164790863	1	164789309	164790863
1:165648679|165652347	1	165648679	165652347
1:165649724|165664634	1	165649724	165664634
1:165649843|165651365	1	165649843	165651365
1:165712404|165723511	1	165712404	165723511
1:165859441|165860559	1	165859441	165860559
1:165859441|165865569	1	165859441	165865569
1:165872419|165875206	1	165872419	165875206
1:166831440|166833158	1	166831440	166833158
1:166838682|166839091	1	166838682	166839091
1:167301707|167307495	1	167301707	167307495
1:167381196|167382351	1	167381196	167382351
1:167718293|167734986	1	167718293	167734986
1:167734820|167745403	1	167734820	167745403
1:167734820|167742605	1	167734820	167742605
1:167734820|167772774	1	167734820	167772774
1:167734820|167757374	1	167734820	167757374
1:167741512|167745403	1	167741512	167745403
1:167921038|167944253	1	167921038	167944253
1:167935867|167944253	1	167935867	167944253
1:167971720|167974031	1	167971720	167974031
1:167988783|167992285	1	167988783	167992285
1:167988783|168014465	1	167988783	168014465
1:167992226|168014465	1	167992226	168014465
1:168007609|168014465	1	168007609	168014465
1:168032859|168037701	1	168032859	168037701
1:168073715|168074132	1	168073715	168074132
1:168073715|168083787	1	168073715	168083787
1:168200752|168212307	1	168200752	168212307
1:168200752|168201157	1	168200752	168201157
1:168200752|168212225	1	168200752	168212225
1:168200752|168208398	1	168200752	168208398
1:168205827|168212307	1	168205827	168212307
1:168208369|168212307	1	168208369	168212307
1:168260398|168262516	1	168260398	168262516
1:168336729|168349020	1	168336729	168349020
1:168338261|168349020	1	168338261	168349020
1:168348847|168386908	1	168348847	168386908
1:168548750|168549445	1	168548750	168549445
1:169437349|169446995	1	169437349	169446995
1:169446393|169446995	1	169446393	169446995
1:169484682|169494146	1	169484682	169494146
1:169764950|169766281	1	169764950	169766281
1:169767998|169770112	1	169767998	169770112
1:169767998|169772450	1	169767998	169772450
1:169771762|169777070	1	169771762	169777070
1:169947226|170001116	1	169947226	170001116
1:171482134|171504736	1	171482134	171504736
1:171491316|171492661	1	171491316	171492661
1:171492360|171496983	1	171492360	171496983
1:171504567|171505417	1	171504567	171505417
1:171537386|171540560	1	171537386	171540560
1:171537386|171544267	1	171537386	171544267
1:171548493|171556890	1	171548493	171556890
1:172520652|172560211	1	172520652	172560211
1:172520652|172539870	1	172520652	172539870
1:172520652|172526934	1	172520652	172526934
1:172520652|172548407	1	172520652	172548407
1:172525009|172526934	1	172525009	172526934
1:172525009|172548407	1	172525009	172548407
1:172525009|172539870	1	172525009	172539870
1:172559067|172560081	1	172559067	172560081
1:172569204|172571927	1	172569204	172571927
1:173429517|173431593	1	173429517	173431593
1:173702852|173703425	1	173702852	173703425
1:173720903|173726298	1	173720903	173726298
1:173743444|173744981	1	173743444	173744981
1:173795825|173799899	1	173795825	173799899
1:173807328|173814429	1	173807328	173814429
1:173835666|173835934	1	173835666	173835934
1:173915614|173962273	1	173915614	173962273
1:173947626|173950053	1	173947626	173950053
1:173961893|173962273	1	173961893	173962273
1:174241552|174274265	1	174241552	174274265
1:174586824|174606626	1	174586824	174606626
1:174606513|174671394	1	174606513	174671394
1:174652660|174671394	1	174652660	174671394
1:174718494|174721492	1	174718494	174721492
1:175898272|175898627	1	175898272	175898627
1:175937534|175937676	1	175937534	175937676
1:175956079|175996824	1	175956079	175996824
1:175956079|175958615	1	175956079	175958615
1:175996708|176015460	1	175996708	176015460
1:175996708|176085817	1	175996708	176085817
1:176012322|176015460	1	176012322	176015460
1:176050288|176055026	1	176050288	176055026
1:176050288|176085817	1	176050288	176085817
1:176050288|176105683	1	176050288	176105683
1:176050288|176104222	1	176050288	176104222
1:176085760|176105683	1	176085760	176105683
1:176104146|176118210	1	176104146	176118210
1:176118142|176153828	1	176118142	176153828
1:176132005|176133027	1	176132005	176133027
1:176132005|176153828	1	176132005	176153828
1:176132005|176145143	1	176132005	176145143
1:176145046|176153828	1	176145046	176153828
1:176563660|176564731	1	176563660	176564731
1:177030214|177030401	1	177030214	177030401
1:178252699|178269253	1	178252699	178269253
1:178252699|178423783	1	178252699	178423783
1:178356221|178359341	1	178356221	178359341
1:178425835|178436556	1	178425835	178436556
1:178425856|178436556	1	178425856	178436556
1:179012850|179023773	1	179012850	179023773
1:179033062|179033631	1	179033062	179033631
1:179033062|179035994	1	179033062	179035994
1:179054763|179057224	1	179054763	179057224
1:179054763|179063352	1	179054763	179063352
1:179079417|179100616	1	179079417	179100616
1:179081444|179091002	1	179081444	179091002
1:179086467|179087899	1	179086467	179087899
1:179087722|179091002	1	179087722	179091002
1:179089325|179091002	1	179089325	179091002
1:179095512|179100616	1	179095512	179100616
1:179100446|179100616	1	179100446	179100616
1:179100446|179102509	1	179100446	179102509
1:179271812|179292630	1	179271812	179292630
1:179304641|179307031	1	179304641	179307031
1:179306972|179312078	1	179306972	179312078
1:179306972|179310445	1	179306972	179310445
1:179306972|179319566	1	179306972	179319566
1:179306972|179312770	1	179306972	179312770
1:179310163|179319566	1	179310163	179319566
1:179310163|179320597	1	179310163	179320597
1:179310163|179310445	1	179310163	179310445
1:179310163|179312078	1	179310163	179312078
1:179311249|179312770	1	179311249	179312770
1:179316735|179318077	1	179316735	179318077
1:179316735|179319566	1	179316735	179319566
1:179316735|179320597	1	179316735	179320597
1:179815242|179834989	1	179815242	179834989
1:179858445|179877808	1	179858445	179877808
1:179955304|179966310	1	179955304	179966310
1:179955304|179956421	1	179955304	179956421
1:179972309|179975702	1	179972309	179975702
1:180010273|180017840	1	180010273	180017840
1:180044157|180049796	1	180044157	180049796
1:180047598|180049796	1	180047598	180049796
1:180250441|180257652	1	180250441	180257652
1:180283827|180295697	1	180283827	180295697
1:180339233|180339400	1	180339233	180339400
1:180366651|180382606	1	180366651	180382606
1:180366651|180399397	1	180366651	180399397
1:180457805|180458273	1	180457805	180458273
1:180633025|180651547	1	180633025	180651547
1:180756889|180780624	1	180756889	180780624
1:180772524|180780624	1	180772524	180780624
1:180772524|180794480	1	180772524	180794480
1:180793889|180794480	1	180793889	180794480
1:180804010|180833010	1	180804010	180833010
1:180805658|180849433	1	180805658	180849433
1:180945254|180974599	1	180945254	180974599
1:180953813|180962561	1	180953813	180962561
1:180953813|180974599	1	180953813	180974599
1:180971742|180974599	1	180971742	180974599
1:181452880|181480646	1	181452880	181480646
1:181452880|181549912	1	181452880	181549912
1:181452880|181620577	1	181452880	181620577
1:181546902|181549912	1	181546902	181549912
1:181548208|181549912	1	181548208	181549912
1:181701835|181702170	1	181701835	181702170
1:181727085|181727229	1	181727085	181727229
1:181753797|181754955	1	181753797	181754955
1:182811680|182829319	1	182811680	182829319
1:182841472|182849743	1	182841472	182849743
1:182853748|182853948	1	182853748	182853948
1:183083666|183084772	1	183083666	183084772
1:183083666|183087281	1	183083666	183087281
1:183194823|183200238	1	183194823	183200238
1:183481972|183486955	1	183481972	183486955
1:183486823|183520325	1	183486823	183520325
1:183519886|183520056	1	183519886	183520056
1:183519905|183520056	1	183519905	183520056
1:183539915|183543756	1	183539915	183543756
1:183539915|183559494	1	183539915	183559494
1:183542320|183543756	1	183542320	183543756
1:183666538|183775619	1	183666538	183775619
1:183666538|183835207	1	183666538	183835207
1:183666538|183843506	1	183666538	183843506
1:184706159|184706845	1	184706159	184706845
1:185056684|185062408	1	185056684	185062408
1:185094076|185106928	1	185094076	185106928
1:185143504|185144245	1	185143504	185144245
1:185183639|185200840	1	185183639	185200840
1:185268842|185274775	1	185268842	185274775
1:185269131|185274775	1	185269131	185274775
1:185287275|185343688	1	185287275	185343688
1:185339800|185343688	1	185339800	185343688
1:186287579|186287960	1	186287579	186287960
1:186302425|186303524	1	186302425	186303524
1:186359843|186360923	1	186359843	186360923
1:186375215|186388209	1	186375215	186388209
1:186642082|186642354	1	186642082	186642354
1:186645678|186645964	1	186645678	186645964
1:186862143|186880521	1	186862143	186880521
1:187223508|187298192	1	187223508	187298192
1:187272598|187298192	1	187272598	187298192
1:187296053|187298192	1	187296053	187298192
1:192544917|192545495	1	192544917	192545495
1:192544917|192545965	1	192544917	192545965
1:192877568|192880611	1	192877568	192880611
1:192904959|192926552	1	192904959	192926552
1:192997215|192998787	1	192997215	192998787
1:193104521|193104719	1	193104521	193104719
1:193104521|193107303	1	193104521	193107303
1:193110980|193121574	1	193110980	193121574
1:193116997|193119512	1	193116997	193119512
1:193119434|193121574	1	193119434	193121574
1:193172925|193181607	1	193172925	193181607
1:193172925|193205486	1	193172925	193205486
1:193181195|193181607	1	193181195	193181607
1:196392180|196498627	1	196392180	196498627
1:197141290|197161029	1	197141290	197161029
1:197552282|197614873	1	197552282	197614873
1:197552282|197586889	1	197552282	197586889
1:197564338|197586889	1	197564338	197586889
1:197586789|197614873	1	197586789	197614873
1:197611841|197627499	1	197611841	197627499
1:197611841|197684204	1	197611841	197684204
1:197611841|197614873	1	197611841	197614873
1:197621365|197684204	1	197621365	197684204
1:197621365|197627499	1	197621365	197627499
1:197641167|197684204	1	197641167	197684204
1:198247091|198266370	1	198247091	198266370
1:198682082|198755448	1	198682082	198755448
1:200012902|200090083	1	200012902	200090083
1:200080330|200090083	1	200080330	200090083
1:200617567|200635879	1	200617567	200635879
1:200635065|200635879	1	200635065	200635879
1:200729967|200730226	1	200729967	200730226
1:200729967|200784772	1	200729967	200784772
1:200729967|200801973	1	200729967	200801973
1:200732239|200732453	1	200732239	200732453
1:200776504|200784772	1	200776504	200784772
1:200867435|200867583	1	200867435	200867583
1:200906308|200918000	1	200906308	200918000
1:201112948|201115976	1	201112948	201115976
1:201453195|201453646	1	201453195	201453646
1:201453569|201453834	1	201453569	201453834
1:201779074|201786413	1	201779074	201786413
1:201786216|201786413	1	201786216	201786413
1:201816407|201817722	1	201816407	201817722
1:201816407|201828122	1	201816407	201828122
1:201821232|201826322	1	201821232	201826322
1:201821232|201828122	1	201821232	201828122
1:201821232|201926702	1	201821232	201926702
1:201822139|201828122	1	201822139	201828122
1:201823723|201828122	1	201823723	201828122
1:201823723|201826322	1	201823723	201826322
1:201826224|201828122	1	201826224	201828122
1:201826224|201840455	1	201826224	201840455
1:201958032|201966682	1	201958032	201966682
1:201966447|201969143	1	201966447	201969143
1:201966447|201966682	1	201966447	201966682
1:201970504|201970895	1	201970504	201970895
1:201970504|201972589	1	201970504	201972589
1:201980257|201980427	1	201980257	201980427
1:202107093|202107576	1	202107093	202107576
1:202126867|202127429	1	202126867	202127429
1:202127951|202128408	1	202127951	202128408
1:202302138|202304946	1	202302138	202304946
1:202385915|202398057	1	202385915	202398057
1:202406949|202414356	1	202406949	202414356
1:202457661|202471133	1	202457661	202471133
1:202457661|202465950	1	202457661	202465950
1:202719787|202722195	1	202719787	202722195
1:202724399|202727638	1	202724399	202727638
1:202724399|202729701	1	202724399	202729701
1:202724399|202733273	1	202724399	202733273
1:202742246|202746222	1	202742246	202746222
1:202878138|202880331	1	202878138	202880331
1:202920058|202923435	1	202920058	202923435
1:203676137|203677232	1	203676137	203677232
1:203676137|203681267	1	203676137	203681267
1:203683299|203690538	1	203683299	203690538
1:203689677|203690538	1	203689677	203690538
1:203693009|203696699	1	203693009	203696699
1:203710378|203710632	1	203710378	203710632
1:204082043|204083733	1	204082043	204083733
1:204082043|204086318	1	204082043	204086318
1:204082043|204086835	1	204082043	204086835
1:204082043|204092932	1	204082043	204092932
1:204083449|204086318	1	204083449	204086318
1:204085635|204086835	1	204085635	204086835
1:204437998|204439014	1	204437998	204439014
1:204458944|204459878	1	204458944	204459878
1:204494612|204518290	1	204494612	204518290
1:204494612|204495562	1	204494612	204495562
1:204494612|204501374	1	204494612	204501374
1:204534338|204539874	1	204534338	204539874
1:205072985|205074296	1	205072985	205074296
1:205130386|205133083	1	205130386	205133083
1:205132851|205138960	1	205132851	205138960
1:205156546|205156934	1	205156546	205156934
1:205238078|205239012	1	205238078	205239012
1:205277383|205277708	1	205277383	205277708
1:205585606|205593019	1	205585606	205593019
1:205585606|205588201	1	205585606	205588201
1:205585606|205597002	1	205585606	205597002
1:205585606|205589387	1	205585606	205589387
1:205630989|205634014	1	205630989	205634014
1:205693054|205698749	1	205693054	205698749
1:205740600|205742352	1	205740600	205742352
1:206619421|206623810	1	206619421	206623810
1:206765054|206778860	1	206765054	206778860
1:206765054|206778899	1	206765054	206778899
1:206766968|206785710	1	206766968	206785710
1:206769067|206785710	1	206769067	206785710
1:206769067|206778860	1	206769067	206778860
1:206902055|206902820	1	206902055	206902820
1:207078151|207078492	1	207078151	207078492
1:207200839|207201024	1	207200839	207201024
1:207495727|207500182	1	207495727	207500182
1:207510164|207510640	1	207510164	207510640
1:207520477|207523567	1	207520477	207523567
1:207532891|207536124	1	207532891	207536124
1:207825892|207925654	1	207825892	207925654
1:207930359|207943707	1	207930359	207943707
1:207989274|207990759	1	207989274	207990759
1:208276492|208391347	1	208276492	208391347
1:208315674|208391347	1	208315674	208391347
1:208383625|208391347	1	208383625	208391347
1:209796850|209825761	1	209796850	209825761
1:209806415|209811272	1	209806415	209811272
1:209806415|209823338	1	209806415	209823338
1:210186978|210194599	1	210186978	210194599
1:210522277|210591669	1	210522277	210591669
1:210522277|210560925	1	210522277	210560925
1:210573812|210591669	1	210573812	210591669
1:210577808|210591669	1	210577808	210591669
1:210584412|210591669	1	210584412	210591669
1:210591498|210591669	1	210591498	210591669
1:210847630|210850054	1	210847630	210850054
1:210847630|210884029	1	210847630	210884029
1:210859059|210884029	1	210859059	210884029
1:211092982|211093411	1	211092982	211093411
1:211092982|211094309	1	211092982	211094309
1:211192206|211192598	1	211192206	211192598
1:211192206|211256240	1	211192206	211256240
1:211256122|211280719	1	211256122	211280719
1:211526581|211527809	1	211526581	211527809
1:211526581|211529810	1	211526581	211529810
1:211823053|211823239	1	211823053	211823239
1:211952260|211966532	1	211952260	211966532
1:212125005|212126043	1	212125005	212126043
1:212125911|212142049	1	212125911	212142049
1:212216335|212220759	1	212216335	212220759
1:212218002|212220759	1	212218002	212220759
1:212220493|212220759	1	212220493	212220759
1:212273594|212276294	1	212273594	212276294
1:212502477|212506940	1	212502477	212506940
1:212515530|212522584	1	212515530	212522584
1:212558616|212560442	1	212558616	212560442
1:212590581|212590818	1	212590581	212590818
1:212784096|212784247	1	212784096	212784247
1:212957705|212960979	1	212957705	212960979
1:212977662|212977993	1	212977662	212977993
1:213037067|213046160	1	213037067	213046160
1:213037067|213068696	1	213037067	213068696
1:213037067|213058738	1	213037067	213058738
1:213037067|213037861	1	213037067	213037861
1:213037067|213061936	1	213037067	213061936
1:213037067|213062599	1	213037067	213062599
1:213037067|213043510	1	213037067	213043510
1:213037067|213068713	1	213037067	213068713
1:213043396|213046160	1	213043396	213046160
1:213046020|213046160	1	213046020	213046160
1:213046020|213056780	1	213046020	213056780
1:213046020|213062599	1	213046020	213062599
1:213046020|213068696	1	213046020	213068696
1:213134508|213147412	1	213134508	213147412
1:213139064|213139687	1	213139064	213139687
1:213170497|213186760	1	213170497	213186760
1:213251038|213290752	1	213251038	213290752
1:213290659|213303232	1	213290659	213303232
1:213302870|213349835	1	213302870	213349835
1:213341201|213349835	1	213341201	213349835
1:213341201|213405598	1	213341201	213405598
1:213403840|213405598	1	213403840	213405598
1:214169812|214185058	1	214169812	214185058
1:214488105|214492326	1	214488105	214492326
1:214546054|214560265	1	214546054	214560265
1:214564331|214571344	1	214564331	214571344
1:214575028|214638300	1	214575028	214638300
1:214625148|214638300	1	214625148	214638300
1:214637973|214638300	1	214637973	214638300
1:215342542|215345526	1	215342542	215345526
1:215749244|215752480	1	215749244	215752480
1:217783663|217787544	1	217783663	217787544
1:218607424|218610838	1	218607424	218610838
1:219363303|219363584	1	219363303	219363584
1:219366424|219392054	1	219366424	219392054
1:219366424|219414650	1	219366424	219414650
1:219366424|219468493	1	219366424	219468493
1:219366472|219414650	1	219366472	219414650
1:219366472|219392054	1	219366472	219392054
1:219383874|219414650	1	219383874	219414650
1:219467403|219468493	1	219467403	219468493
1:220154720|220180680	1	220154720	220180680
1:220179448|220180680	1	220179448	220180680
1:220275475|220276119	1	220275475	220276119
1:220344234|220375716	1	220344234	220375716
1:220355599|220356273	1	220355599	220356273
1:220386229|220387321	1	220386229	220387321
1:220752696|220792097	1	220752696	220792097
1:220752696|220777479	1	220752696	220777479
1:220752696|220771721	1	220752696	220771721
1:220964833|220978616	1	220964833	220978616
1:220969985|220978616	1	220969985	220978616
1:222767578|222776618	1	222767578	222776618
1:222897434|222898897	1	222897434	222898897
1:223073123|223116674	1	223073123	223116674
1:223163967|223165452	1	223163967	223165452
1:223233647|223236847	1	223233647	223236847
1:223865640|223878530	1	223865640	223878530
1:223934699|223936824	1	223934699	223936824
1:223946972|223949953	1	223946972	223949953
1:223946972|223959941	1	223946972	223959941
1:223991876|223994649	1	223991876	223994649
1:224142179|224149975	1	224142179	224149975
1:224377279|224378021	1	224377279	224378021
1:224423510|224424284	1	224423510	224424284
1:224424208|224455835	1	224424208	224455835
1:224437914|224455835	1	224437914	224455835
1:224449002|224449393	1	224449002	224449393
1:224454706|224455835	1	224454706	224455835
1:224499502|224514166	1	224499502	224514166
1:224500752|224501677	1	224500752	224501677
1:224553581|224559125	1	224553581	224559125
1:224558985|224559125	1	224558985	224559125
1:224592132|224612356	1	224592132	224612356
1:224592132|224599267	1	224592132	224599267
1:224605962|224612356	1	224605962	224612356
1:224918164|224922408	1	224918164	224922408
1:225140372|225161855	1	225140372	225161855
1:225140372|225156576	1	225140372	225156576
1:225140372|225195246	1	225140372	225195246
1:225190485|225211567	1	225190485	225211567
1:225273412|225284941	1	225273412	225284941
1:225372993|225380613	1	225372993	225380613
1:225372993|225394922	1	225372993	225394922
1:225600156|225603034	1	225600156	225603034
1:225742608|225755116	1	225742608	225755116
1:225742608|225754170	1	225742608	225754170
1:225829296|225830180	1	225829296	225830180
1:225829578|225830180	1	225829578	225830180
1:225965637|225966571	1	225965637	225966571
1:225971002|225974687	1	225971002	225974687
1:226016426|226032916	1	226016426	226032916
1:226016426|226019660	1	226016426	226019660
1:226032218|226032884	1	226032218	226032884
1:226108908|226111471	1	226108908	226111471
1:226175597|226176089	1	226175597	226176089
1:226453234|226454033	1	226453234	226454033
1:226566843|226567300	1	226566843	226567300
1:227073239|227076750	1	227073239	227076750
1:227075792|227076750	1	227075792	227076750
1:227149078|227153438	1	227149078	227153438
1:227192695|227204751	1	227192695	227204751
1:227203781|227223308	1	227203781	227223308
1:227213756|227223308	1	227213756	227223308
1:227216358|227223308	1	227216358	227223308
1:227300013|227316932	1	227300013	227316932
1:227327277|227335260	1	227327277	227335260
1:227381487|227504947	1	227381487	227504947
1:227935393|227954784	1	227935393	227954784
1:227935393|227947186	1	227935393	227947186
1:228286400|228286625	1	228286400	228286625
1:228369104|228369288	1	228369104	228369288
1:228401142|228402799	1	228401142	228402799
1:228496800|228497260	1	228496800	228497260
1:228582438|228582953	1	228582438	228582953
1:228584648|228589862	1	228584648	228589862
1:229602381|229623360	1	229602381	229623360
1:229625702|229634053	1	229625702	229634053
1:229665946|229685181	1	229665946	229685181
1:229672109|229678118	1	229672109	229678118
1:229675203|229685181	1	229675203	229685181
1:229675203|229678118	1	229675203	229678118
1:229770664|229773994	1	229770664	229773994
1:230313964|230339036	1	230313964	230339036
1:230313964|230415257	1	230313964	230415257
1:230371760|230372471	1	230371760	230372471
1:230379052|230401113	1	230379052	230401113
1:230381809|230386306	1	230381809	230386306
1:230486704|230493067	1	230486704	230493067
1:230798887|230807386	1	230798887	230807386
1:230798887|230810870	1	230798887	230810870
1:230798887|230800333	1	230798887	230800333
1:231079552|231097049	1	231079552	231097049
1:231081135|231097049	1	231081135	231097049
1:231090079|231097049	1	231090079	231097049
1:231378690|231378993	1	231378690	231378993
1:231500073|231503382	1	231500073	231503382
1:231500073|231509845	1	231500073	231509845
1:231506308|231509845	1	231506308	231509845
1:231672959|231678357	1	231672959	231678357
1:231829572|231837770	1	231829572	231837770
1:231829572|231830551	1	231829572	231830551
1:231902886|231906816	1	231902886	231906816
1:232561335|232568217	1	232561335	232568217
1:232596633|232607274	1	232596633	232607274
1:232649603|232651354	1	232649603	232651354
1:233136051|233193036	1	233136051	233193036
1:233150411|233161145	1	233150411	233161145
[truncated: 21,990 more rows]

## Sheet: CircAtlas_circRNAs_overlap
1:21880471|21896867	1	21880471	21896867
1:180633025|180651547	1	180633025	180651547
1:201958032|201966682	1	201958032	201966682
1:226016426|226019660	1	226016426	226019660
1:149937702|149939446	1	149937702	149939446
1:44750507|44818597	1	44750507	44818597
1:21083659|21100103	1	21083659	21100103
1:38331433|38334286	1	38331433	38334286
1:26772807|26774151	1	26772807	26774151
1:237550581|237632487	1	237550581	237632487
1:53322670|53333449	1	53322670	53333449
1:52943380|52947595	1	52943380	52947595
1:168336729|168349020	1	168336729	168349020
1:235582788|235590554	1	235582788	235590554
1:1737914|1749314	1	1737914	1749314
1:160589566|160604687	1	160589566	160604687
1:7837220|7838229	1	7837220	7838229
1:35972213|35972736	1	35972213	35972736
1:197611841|197627499	1	197611841	197627499
1:46018108|46027550	1	46018108	46027550
1:35881067|35881315	1	35881067	35881315
1:220275475|220276119	1	220275475	220276119
1:151276017|151278839	1	151276017	151278839
1:95603831|95616975	1	95603831	95616975
1:205585606|205589387	1	205585606	205589387
1:203689677|203690538	1	203689677	203690538
1:236148679|236157172	1	236148679	236157172
1:22041882|22050588	1	22041882	22050588
1:8601273|8684439	1	8601273	8684439
1:161748034|161753886	1	161748034	161753886
1:46521467|46546422	1	46521467	46546422
1:233334685|233344435	1	233334685	233344435
1:179271812|179292630	1	179271812	179292630
1:39752958|39753234	1	39752958	39753234
1:46509326|46597628	1	46509326	46597628
1:168200752|168212307	1	168200752	168212307
1:151611364|151655921	1	151611364	151655921
1:26620696|26624553	1	26620696	26624553
1:21329206|21437876	1	21329206	21437876
1:155927504|155928187	1	155927504	155928187
1:39853797|39888207	1	39853797	39888207
1:156752074|156756966	1	156752074	156756966
1:54717289|54717533	1	54717289	54717533
1:16817113|16817421	1	16817113	16817421
1:1599766|1608285	1	1599766	1608285
1:212218002|212220759	1	212218002	212220759
1:21231376|21268823	1	21231376	21268823
1:8674620|8684439	1	8674620	8684439
1:186287579|186287960	1	186287579	186287960
1:52231494|52231653	1	52231494	52231653
1:200635065|200635879	1	200635065	200635879
1:51829538|51831701	1	51829538	51831701
1:21571482|21573856	1	21571482	21573856
1:211192206|211192598	1	211192206	211192598
1:183486823|183520325	1	183486823	183520325
1:185056684|185062408	1	185056684	185062408
1:224592132|224612356	1	224592132	224612356
1:52215817|52231653	1	52215817	52231653
1:233334685|233388534	1	233334685	233388534
1:16116601|16123438	1	16116601	16123438
1:1720492|1749314	1	1720492	1749314
1:25773253|25785383	1	25773253	25785383
1:28833891|28834082	1	28833891	28834082
1:219366472|219392054	1	219366472	219392054
1:54561958|54563975	1	54561958	54563975
1:230798887|230800333	1	230798887	230800333
1:27440317|27440777	1	27440317	27440777
1:182853748|182853948	1	182853748	182853948
1:55317876|55319907	1	55317876	55319907
1:174606513|174671394	1	174606513	174671394
1:201966447|201969143	1	201966447	201969143
1:149936147|149937803	1	149936147	149937803
1:31422980|31454252	1	31422980	31454252
1:168007609|168014465	1	168007609	168014465
1:44877653|44881895	1	44877653	44881895
1:46775569|46775988	1	46775569	46775988
1:201112948|201115976	1	201112948	201115976
1:211192206|211256240	1	211192206	211256240
1:1601103|1666274	1	1601103	1666274
1:152287382|152307915	1	152287382	152307915
1:36823840|36828257	1	36823840	36828257
1:160593886|160604687	1	160593886	160604687
1:52489163|52494302	1	52489163	52494302
1:33286826|33287137	1	33286826	33287137
1:11300360|11303357	1	11300360	11303357
1:229665946|229685181	1	229665946	229685181
1:11297921|11298586	1	11297921	11298586
1:150634290|150636239	1	150634290	150636239
1:206769067|206778860	1	206769067	206778860
1:16263658|16264501	1	16263658	16264501
1:52954581|52962855	1	52954581	52962855
1:97981282|98015300	1	97981282	98015300
1:93167698|93202184	1	93167698	93202184
1:53736700|53738314	1	53736700	53738314
1:63042933|63091072	1	63042933	63091072
1:35846860|35854683	1	35846860	35854683
1:1747195|1749314	1	1747195	1749314
1:38446258|38447483	1	38446258	38447483
1:10527247|10529395	1	10527247	10529395
1:43868848|43870221	1	43868848	43870221
1:28116073|28120143	1	28116073	28120143
1:39904946|39905172	1	39904946	39905172
1:19570108|19570509	1	19570108	19570509
1:2140772|2141658	1	2140772	2141658
1:154207067|154207767	1	154207067	154207767
1:11133991|11137005	1	11133991	11137005
1:159888553|159890327	1	159888553	159890327
1:114267381|114269196	1	114267381	114269196
1:176132005|176153828	1	176132005	176153828
1:21599192|21599404	1	21599192	21599404
1:150997087|150998149	1	150997087	150998149
1:201826224|201828122	1	201826224	201828122
1:166831440|166833158	1	166831440	166833158
1:193110980|193121574	1	193110980	193121574
1:243666012|243666150	1	243666012	243666150
1:82302570|82402521	1	82302570	82402521
1:82372702|82372915	1	82372702	82372915
1:245927343|246093239	1	245927343	246093239
1:207510164|207510640	1	207510164	207510640
1:15862970|15863309	1	15862970	15863309
1:154233368|154239044	1	154233368	154239044
1:237538017|237540735	1	237538017	237540735
1:155740858|155743001	1	155740858	155743001
1:6021854|6046387	1	6021854	6046387
1:54254806|54262817	1	54254806	54262817
1:115005726|115019709	1	115005726	115019709
1:208315674|208391347	1	208315674	208391347
1:205630989|205634014	1	205630989	205634014
1:235643370|235652573	1	235643370	235652573
1:225971002|225974687	1	225971002	225974687
1:16046229|16047883	1	16046229	16047883
1:111998708|112002258	1	111998708	112002258
1:51926763|51930998	1	51926763	51930998
1:173702852|173703425	1	173702852	173703425
1:213043396|213046160	1	213043396	213046160
1:155631098|155743001	1	155631098	155743001
1:31437521|31454252	1	31437521	31454252
1:6007164|6012896	1	6007164	6012896
1:197586789|197614873	1	197586789	197614873
1:230371760|230372471	1	230371760	230372471
1:179081444|179091002	1	179081444	179091002
1:10463128|10468197	1	10463128	10468197
1:86241357|86252144	1	86241357	86252144
1:36211052|36212593	1	36211052	36212593
1:35642097|35642919	1	35642097	35642919
1:101377668|101387397	1	101377668	101387397
1:236969444|237026854	1	236969444	237026854
1:169437349|169446995	1	169437349	169446995
1:100524222|100527505	1	100524222	100527505
1:31452909|31468067	1	31452909	31468067
1:15976215|15978390	1	15976215	15978390
1:204437998|204439014	1	204437998	204439014
1:11150611|11151654	1	11150611	11151654
1:233388100|233398909	1	233388100	233398909
1:28800066|28800663	1	28800066	28800663
1:1192372|1198766	1	1192372	1198766
1:173915614|173962273	1	173915614	173962273
1:51253672|51267349	1	51253672	51267349
1:234593413|234608557	1	234593413	234608557
1:6609631|6610675	1	6609631	6610675
1:210847630|210884029	1	210847630	210884029
1:154685940|154705620	1	154685940	154705620
1:172525009|172548407	1	172525009	172548407
1:231500073|231503382	1	231500073	231503382
1:154184796|154186422	1	154184796	154186422
1:179306972|179312770	1	179306972	179312770
1:86904559|86906008	1	86904559	86906008
1:212502477|212506940	1	212502477	212506940
1:41608550|41627104	1	41608550	41627104
1:246078832|246093239	1	246078832	246093239
1:36372536|36384024	1	36372536	36384024
1:29359605|29365938	1	29359605	29365938
1:53320137|53323421	1	53320137	53323421
1:21548240|21554534	1	21548240	21554534
1:167921038|167944253	1	167921038	167944253
1:6867043|6948959	1	6867043	6948959
1:78097520|78107340	1	78097520	78107340
1:44713611|44785416	1	44713611	44785416
1:201823723|201828122	1	201823723	201828122
1:242383290|242511544	1	242383290	242511544
1:151111901|151112566	1	151111901	151112566
1:151196724|151199876	1	151196724	151199876
1:155644801|155649303	1	155644801	155649303
1:210522277|210591669	1	210522277	210591669
1:22173847|22175524	1	22173847	22175524
1:179033062|179033631	1	179033062	179033631
1:168348847|168386908	1	168348847	168386908
1:26581662|26582356	1	26581662	26582356
1:1666129|1671143	1	1666129	1671143
1:114450631|114450813	1	114450631	114450813
1:154218680|154221913	1	154218680	154221913
1:193172925|193181607	1	193172925	193181607
1:231902886|231906816	1	231902886	231906816
1:224553581|224559125	1	224553581	224559125
1:63944435|63974241	1	63944435	63974241
1:118454616|118461358	1	118454616	118461358
1:29010095|29023596	1	29010095	29023596
1:78338686|78340796	1	78338686	78340796
1:62261139|62263100	1	62261139	62263100
1:33306236|33307049	1	33306236	33307049
1:154213989|154218851	1	154213989	154218851
1:235634164|235647831	1	235634164	235647831
1:89225905|89279416	1	89225905	89279416
1:155691308|155695810	1	155691308	155695810
1:70646769|70653021	1	70646769	70653021
1:3761471|3761915	1	3761471	3761915
1:202724399|202729701	1	202724399	202729701
1:237538017|237580423	1	237538017	237580423
1:21415631|21452672	1	21415631	21452672
1:151395873|151403317	1	151395873	151403317
1:33097428|33100393	1	33097428	33100393
1:233225807|233314921	1	233225807	233314921
1:213046020|213046160	1	213046020	213046160
1:26887217|26888154	1	26887217	26888154
1:1756836|1770677	1	1756836	1770677
1:155640111|155642548	1	155640111	155642548
1:33019060|33025228	1	33019060	33025228
1:89236035|89237562	1	89236035	89237562
1:201823723|201826322	1	201823723	201826322
1:155319118|155319387	1	155319118	155319387
1:180953813|180962561	1	180953813	180962561
1:31418193|31423108	1	31418193	31423108
1:5987709|6022009	1	5987709	6022009
1:236987419|236990196	1	236987419	236990196
1:19467282|19468271	1	19467282	19468271
1:41536267|41571497	1	41536267	41571497
1:38332131|38339760	1	38332131	38339760
1:204082043|204086835	1	204082043	204086835
1:93128276|93170301	1	93128276	93170301
1:204082043|204083733	1	204082043	204083733
1:92327028|92329836	1	92327028	92329836
1:155984752|155988159	1	155984752	155988159
1:15860732|15863309	1	15860732	15863309
1:15890424|15890854	1	15890424	15890854
1:47725961|47728788	1	47725961	47728788
1:61848909|61851685	1	61848909	61851685
1:43394881|43396877	1	43394881	43396877
1:192904959|192926552	1	192904959	192926552
1:47745913|47770668	1	47745913	47770668
1:40654727|40661436	1	40654727	40661436
1:47761437|47765824	1	47761437	47765824
1:231672959|231678357	1	231672959	231678357
1:173795825|173799899	1	173795825	173799899
1:39549035|39550110	1	39549035	39550110
1:229675203|229678118	1	229675203	229678118
1:45443987|45446849	1	45443987	45446849
1:246704240|246714604	1	246704240	246714604
1:182841472|182849743	1	182841472	182849743
1:41571414|41627104	1	41571414	41627104
1:155209407|155209868	1	155209407	155209868
1:235643370|235659618	1	235643370	235659618
1:11288725|11292585	1	11288725	11292585
1:227149078|227153438	1	227149078	227153438
1:38341278|38343995	1	38341278	38343995
1:155644801|155650247	1	155644801	155650247
1:1198726|1203372	1	1198726	1203372
1:15820387|15821947	1	15820387	15821947
1:21553652|21554534	1	21553652	21554534
1:168205827|168212307	1	168205827	168212307
1:39719970|39723700	1	39719970	39723700
1:225829578|225830180	1	225829578	225830180
1:213037067|213061936	1	213037067	213061936
1:46032241|46032692	1	46032241	46032692
1:233225807|233297109	1	233225807	233297109
1:168200752|168212225	1	168200752	168212225
1:34254201|34285438	1	34254201	34285438
1:16812921|16813156	1	16812921	16813156
1:213037067|213058738	1	213037067	213058738
1:224592132|224599267	1	224592132	224599267
1:150202906|150204264	1	150202906	150204264
1:171537386|171540560	1	171537386	171540560
1:224437914|224455835	1	224437914	224455835
1:146757975|146759412	1	146757975	146759412
1:682075|684761	1	682075	684761
1:200776504|200784772	1	200776504	200784772
1:25666965|25678184	1	25666965	25678184
1:94037227|94041686	1	94037227	94041686
1:93648917|93659301	1	93648917	93659301
1:219366472|219414650	1	219366472	219414650
1:176050288|176055026	1	176050288	176055026
1:43748377|43748632	1	43748377	43748632
1:50956260|51001129	1	50956260	51001129
1:154223517|154224129	1	154223517	154224129
1:85412716|85424385	1	85412716	85424385
1:233334685|233372726	1	233334685	233372726
1:247319966|247323115	1	247319966	247323115
1:13933668|13937011	1	13933668	13937011
1:213134508|213147412	1	213134508	213147412
1:44785300|44818597	1	44785300	44818597
1:34498195|34554794	1	34498195	34554794
1:231829572|231830551	1	231829572	231830551
1:26772807|26786635	1	26772807	26786635
1:243858893|244006584	1	243858893	244006584
1:1737914|1756938	1	1737914	1756938
1:210584412|210591669	1	210584412	210591669
1:243776973|243828185	1	243776973	243828185
1:54506429|54513045	1	54506429	54513045
1:55186836|55194105	1	55186836	55194105
1:33625289|33625545	1	33625289	33625545
1:54717289|54722859	1	54717289	54722859
1:193116997|193119512	1	193116997	193119512
1:205585606|205597002	1	205585606	205597002
1:78414840|78426180	1	78414840	78426180
1:33741701|33747412	1	33741701	33747412
1:42776721|42789498	1	42776721	42789498
1:36773371|36775191	1	36773371	36775191
1:65068489|65107652	1	65068489	65107652
1:90309197|90312217	1	90309197	90312217
1:233313548|233372726	1	233313548	233372726
1:210573812|210591669	1	210573812	210591669
1:154209042|154215778	1	154209042	154215778
1:212273594|212276294	1	212273594	212276294
1:32792540|32793278	1	32792540	32793278
1:21276496|21329301	1	21276496	21329301
1:36872981|36876194	1	36872981	36876194
1:24857708|24859744	1	24857708	24859744
1:180945254|180974599	1	180945254	180974599
1:233334685|233353930	1	233334685	233353930
1:117944808|118009049	1	117944808	118009049
1:155377929|155385714	1	155377929	155385714
1:197552282|197614873	1	197552282	197614873
1:51868107|51910717	1	51868107	51910717
1:227300013|227316932	1	227300013	227316932
1:211092982|211093411	1	211092982	211093411
1:46774773|46775988	1	46774773	46775988
1:28354300|28365416	1	28354300	28365416
1:233362972|233372726	1	233362972	233372726
1:169771762|169777070	1	169771762	169777070
1:230798887|230807386	1	230798887	230807386
1:42730786|42744455	1	42730786	42744455
1:6880241|6885270	1	6880241	6885270
1:197611841|197614873	1	197611841	197614873
1:155631098|155741008	1	155631098	155741008
1:23397718|23398690	1	23397718	23398690
1:32745272|32745811	1	32745272	32745811
1:180971742|180974599	1	180971742	180974599
1:172525009|172526934	1	172525009	172526934
1:223073123|223116674	1	223073123	223116674
1:144013901|144014093	1	144013901	144014093
1:1735858|1737977	1	1735858	1737977
1:44877653|44878394	1	44877653	44878394
1:246350045|246350244	1	246350045	246350244
1:93790192|93791452	1	93790192	93791452
1:65830318|65855310	1	65830318	65855310
1:1986880|1991030	1	1986880	1991030
1:31409490|31440157	1	31409490	31440157
1:153784207|153785928	1	153784207	153785928
1:8601273|8674745	1	8601273	8674745
1:164768936|164790863	1	164768936	164790863
1:227213756|227223308	1	227213756	227223308
1:179304641|179307031	1	179304641	179307031
1:243362362|243388623	1	243362362	243388623
1:237023133|237026854	1	237023133	237026854
1:82302570|82302742	1	82302570	82302742
1:23435515|23436143	1	23435515	23436143
1:151212431|151215043	1	151212431	151215043
1:179054763|179057224	1	179054763	179057224
1:171492360|171496983	1	171492360	171496983
1:38355229|38357126	1	38355229	38357126
1:178425835|178436556	1	178425835	178436556
1:2066701|2087531	1	2066701	2087531
1:44773982|44804988	1	44773982	44804988
1:210186978|210194599	1	210186978	210194599
1:200729967|200784772	1	200729967	200784772
1:97216981|97250810	1	97216981	97250810
1:41536267|41627104	1	41536267	41627104
1:180283827|180295697	1	180283827	180295697
1:70758071|70781249	1	70758071	70781249
1:110203787|110214205	1	110203787	110214205
1:156954131|156955965	1	156954131	156955965
1:154407466|154407632	1	154407466	154407632
1:6012760|6046387	1	6012760	6046387
1:43898188|43898470	1	43898188	43898470
1:247320302|247323115	1	247320302	247323115
1:19244856|19246267	1	19244856	19246267
1:28733921|28759557	1	28733921	28759557
1:53332175|53333449	1	53332175	53333449
1:51868107|51874004	1	51868107	51874004
1:246350045|246358766	1	246350045	246358766
1:8555123|8601377	1	8555123	8601377
1:19510305|19511780	1	19510305	19511780
1:33276192|33276658	1	33276192	33276658
1:234582549|234608557	1	234582549	234608557
1:11133991|11134383	1	11133991	11134383
1:114367764|114377061	1	114367764	114377061
1:21083659|21103243	1	21083659	21103243
1:243471291|243589860	1	243471291	243589860
1:179815242|179834989	1	179815242	179834989
1:27056142|27059283	1	27056142	27059283
1:38052912|38054683	1	38052912	38054683
1:203676137|203677232	1	203676137	203677232
1:161771842|161790951	1	161771842	161790951
1:114280732|114281421	1	114280732	114281421
1:16093871|16101291	1	16093871	16101291
1:41466701|41467926	1	41466701	41467926
1:76211491|76216231	1	76211491	76216231
1:6007164|6022009	1	6007164	6022009
1:61743192|61824946	1	61743192	61824946
1:245006437|245010008	1	245006437	245010008
1:5964677|5993389	1	5964677	5993389
1:179310163|179319566	1	179310163	179319566
1:3654787|3662750	1	3654787	3662750
1:222767578|222776618	1	222767578	222776618
1:151062882|151070478	1	151062882	151070478
1:76253182|76255041	1	76253182	76255041
1:154231453|154232505	1	154231453	154232505
1:46124700|46126897	1	46124700	46126897
1:233248591|233297109	1	233248591	233297109
1:45851584|45887518	1	45851584	45887518
1:169446393|169446995	1	169446393	169446995
1:17349103|17350569	1	17349103	17350569
1:173429517|173431593	1	173429517	173431593
1:161093629|161094316	1	161093629	161094316
1:180756889|180780624	1	180756889	180780624
1:231829572|231837770	1	231829572	231837770
1:40228764|40230489	1	40228764	40230489
1:155638418|155644887	1	155638418	155644887
1:155235651|155236686	1	155235651	155236686
1:212590581|212590818	1	212590581	212590818
1:239656009|239657951	1	239656009	239657951
1:233353645|233372726	1	233353645	233372726
1:155640111|155753880	1	155640111	155753880
1:21373452|21377487	1	21373452	21377487
1:155447677|155491409	1	155447677	155491409
1:202385915|202398057	1	202385915	202398057
1:243727022|243859018	1	243727022	243859018
1:52299689|52321060	1	52299689	52321060
1:193172925|193205486	1	193172925	193205486
1:210577808|210591669	1	210577808	210591669
1:11090233|11090939	1	11090233	11090939
1:192544917|192545965	1	192544917	192545965
1:97235259|97250810	1	97235259	97250810
1:161293404|161298287	1	161293404	161298287
1:151060666|151079698	1	151060666	151079698
1:36204737|36212593	1	36204737	36212593
1:176104146|176118210	1	176104146	176118210
1:153701172|153719839	1	153701172	153719839
1:214564331|214571344	1	214564331	214571344
1:193104521|193107303	1	193104521	193107303
1:156202111|156203519	1	156202111	156203519
1:207930359|207943707	1	207930359	207943707
1:19497256|19501527	1	19497256	19501527
1:1158624|1159348	1	1158624	1159348
1:8858430|8859134	1	8858430	8859134
1:160275223|160283915	1	160275223	160283915
1:227327277|227335260	1	227327277	227335260
1:243433394|243471479	1	243433394	243471479
1:113633940|113662145	1	113633940	113662145
1:224424208|224455835	1	224424208	224455835
1:2327223|2332374	1	2327223	2332374
1:8555123|8674745	1	8555123	8674745
1:171537386|171544267	1	171537386	171544267
1:31447498|31454252	1	31447498	31454252
1:154221715|154224129	1	154221715	154224129
1:36857959|36859754	1	36857959	36859754
1:95603831|95639445	1	95603831	95639445
1:58971732|58999647	1	58971732	58999647
1:176132005|176145143	1	176132005	176145143
1:62907159|62907970	1	62907159	62907970
1:39934287|39945681	1	39934287	39945681
1:26566253|26570809	1	26566253	26570809
1:54284644|54298264	1	54284644	54298264
1:179054763|179063352	1	179054763	179063352
1:181452880|181620577	1	181452880	181620577
1:167741512|167745403	1	167741512	167745403
1:243846499|244006584	1	243846499	244006584
1:87563521|87565055	1	87563521	87565055
1:22073560|22084276	1	22073560	22084276
1:229770664|229773994	1	229770664	229773994
1:179095512|179100616	1	179095512	179100616
1:69548960|69554245	1	69548960	69554245
1:235993526|235996967	1	235993526	235996967
1:97770815|97771853	1	97770815	97771853
1:181548208|181549912	1	181548208	181549912
1:113119608|113160991	1	113119608	113160991
1:176145046|176153828	1	176145046	176153828
1:160281658|160282957	1	160281658	160282957
1:91403042|91447927	1	91403042	91447927
1:1599766|1601590	1	1599766	1601590
1:47737748|47765824	1	47737748	47765824
1:5964677|6012896	1	5964677	6012896
1:16621278|16643066	1	16621278	16643066
1:24840804|24841057	1	24840804	24841057
1:179087722|179091002	1	179087722	179091002
1:9991949|9994918	1	9991949	9994918
1:155646339|155649303	1	155646339	155649303
1:197611841|197684204	1	197611841	197684204
1:56989495|57002784	1	56989495	57002784
1:82302570|82372915	1	82302570	82372915
1:29362338|29365938	1	29362338	29365938
1:150381382|150390201	1	150381382	150390201
1:202724399|202733273	1	202724399	202733273
1:161332119|161336094	1	161332119	161336094
1:54272098|54293846	1	54272098	54293846
1:52246836|52248315	1	52246836	52248315
1:114377532|114397671	1	114377532	114397671
1:156235572|156244477	1	156235572	156244477
1:168073715|168083787	1	168073715	168083787
1:25666965|25669564	1	25666965	25669564
1:16778333|16782388	1	16778333	16782388
1:100693760|100694101	1	100693760	100694101
1:177030214|177030401	1	177030214	177030401
1:165649724|165664634	1	165649724	165664634
1:180047598|180049796	1	180047598	180049796
1:39816457|39824936	1	39816457	39824936
1:169484682|169494146	1	169484682	169494146
1:165859441|165860559	1	165859441	165860559
1:93770945|93791452	1	93770945	93791452
1:6378552|6393628	1	6378552	6393628
1:201966447|201966682	1	201966447	201966682
1:21220010|21377487	1	21220010	21377487
1:233190014|233314921	1	233190014	233314921
1:41512079|41514562	1	41512079	41514562
1:1693391|1696885	1	1693391	1696885
1:19499358|19501527	1	19499358	19501527
1:21327692|21377487	1	21327692	21377487
1:212220493|212220759	1	212220493	212220759
1:51952146|51952432	1	51952146	51952432
1:1724684|1749314	1	1724684	1749314
1:41512079|41541123	1	41512079	41541123
1:26566253|26586293	1	26566253	26586293
1:211526581|211529810	1	211526581	211529810
1:213139064|213139687	1	213139064	213139687
1:231506308|231509845	1	231506308	231509845
1:117654717|117658311	1	117654717	117658311
1:28944465|28948677	1	28944465	28948677
1:21431610|21437876	1	21431610	21437876
1:22162033|22163499	1	22162033	22163499
1:44750507|44804994	1	44750507	44804994
1:10434912|10435431	1	10434912	10435431
1:26774050|26786635	1	26774050	26786635
1:151145975|151149507	1	151145975	151149507
1:14099573|14109326	1	14099573	14109326
1:36823840|36824423	1	36823840	36824423
1:31532051|31532424	1	31532051	31532424
1:28362055|28374937	1	28362055	28374937
1:1599766|1671143	1	1599766	1671143
1:21573714|21582631	1	21573714	21582631
1:93201955|93202184	1	93201955	93202184
1:155256964|155257128	1	155256964	155257128
1:65268659|65280523	1	65268659	65280523
1:64515363|64516388	1	64515363	64516388
1:222897434|222898897	1	222897434	222898897
1:28119821|28120143	1	28119821	28120143
1:93201955|93211359	1	93201955	93211359
1:47753223|47767420	1	47753223	47767420
1:36636572|36639079	1	36636572	36639079
1:45553553|45553909	1	45553553	45553909
1:204458944|204459878	1	204458944	204459878
1:29542517|29547433	1	29542517	29547433
1:16095023|16101291	1	16095023	16101291
1:25245731|25256343	1	25245731	25256343
1:233225807|233248712	1	233225807	233248712
1:212125911|212142049	1	212125911	212142049
1:155365250|155429689	1	155365250	155429689
1:211526581|211527809	1	211526581	211527809
1:3656797|3662750	1	3656797	3662750
1:29585017|29587415	1	29585017	29587415
1:155895423|155896947	1	155895423	155896947
1:36070834|36075009	1	36070834	36075009
1:186375215|186388209	1	186375215	186388209
1:151234637|151236504	1	151234637	151236504
1:8555123|8583246	1	8555123	8583246
1:231081135|231097049	1	231081135	231097049
1:94924163|94946162	1	94924163	94946162
1:42744019|42776781	1	42744019	42776781
1:16528277|16529069	1	16528277	16529069
1:36379443|36381143	1	36379443	36381143
1:158979793|159002481	1	158979793	159002481
1:67356837|67371058	1	67356837	67371058
1:167734820|167772774	1	167734820	167772774
1:16621278|16643063	1	16621278	16643063
1:22816373|22818026	1	22816373	22818026
1:109486097|109505091	1	109486097	109505091
1:20107073|20113610	1	20107073	20113610
1:179306972|179310445	1	179306972	179310445
1:8674620|8716500	1	8674620	8716500
1:115005726|115007010	1	115005726	115007010
1:26873358|26873761	1	26873358	26873761
1:233150411|233193036	1	233150411	233193036
1:180044157|180049796	1	180044157	180049796
1:21327692|21437876	1	21327692	21437876
1:31413998|31440157	1	31413998	31440157
1:241094017|241100006	1	241094017	241100006
1:180366651|180399397	1	180366651	180399397
1:22165318|22165578	1	22165318	22165578
1:224142179|224149975	1	224142179	224149975
1:35936464|35944813	1	35936464	35944813
1:82302570|82409453	1	82302570	82409453
1:169947226|170001116	1	169947226	170001116
1:213341201|213405598	1	213341201	213405598
1:113464612|113471974	1	113464612	113471974
1:113655101|113662145	1	113655101	113662145
1:23381562|23395644	1	23381562	23395644
1:235963620|235964397	1	235963620	235964397
1:213037067|213037861	1	213037067	213037861
1:47737748|47748131	1	47737748	47748131
1:21377359|21415706	1	21377359	21415706
1:179086467|179087899	1	179086467	179087899
1:9740770|9741193	1	9740770	9741193
1:201970504|201970895	1	201970504	201970895
1:151400299|151403317	1	151400299	151403317
1:51868107|51913807	1	51868107	51913807
1:42094420|42094618	1	42094420	42094618
1:58971732|59002413	1	58971732	59002413
1:179310163|179320597	1	179310163	179320597
1:155385535|155447749	1	155385535	155447749
1:114362199|114367794	1	114362199	114367794
1:22047529|22048257	1	22047529	22048257
1:179316735|179320597	1	179316735	179320597
1:201816407|201828122	1	201816407	201828122
1:26584088|26586293	1	26584088	26586293
1:151214599|151215043	1	151214599	151215043
1:197564338|197586889	1	197564338	197586889
1:33290914|33318767	1	33290914	33318767
1:211256122|211280719	1	211256122	211280719
1:233482188|233512273	1	233482188	233512273
1:161293404|161310445	1	161293404	161310445
1:22007301|22021714	1	22007301	22021714
1:179033062|179035994	1	179033062	179035994
1:224449002|224449393	1	224449002	224449393
1:6007164|6046387	1	6007164	6046387
1:33760538|33760906	1	33760538	33760906
1:94953098|94956803	1	94953098	94956803
1:33019060|33023566	1	33019060	33023566
1:10327438|10328321	1	10327438	10328321
1:235634164|235658138	1	235634164	235658138
1:233482188|233490757	1	233482188	233490757
1:205072985|205074296	1	205072985	205074296
1:53351505|53358647	1	53351505	53358647
1:53332213|53333449	1	53332213	53333449
1:100459093|100464971	1	100459093	100464971
1:6021854|6046292	1	6021854	6046292
1:202406949|202414356	1	202406949	202414356
1:117078587|117087226	1	117078587	117087226
1:114362199|114377061	1	114362199	114377061
1:42330249|42331286	1	42330249	42331286
1:46096154|46106075	1	46096154	46106075
1:153734046|153737539	1	153734046	153737539
1:63052178|63128801	1	63052178	63128801
1:205740600|205742352	1	205740600	205742352
1:21415631|21416235	1	21415631	21416235
1:21220010|21231464	1	21220010	21231464
1:174718494|174721492	1	174718494	174721492
1:44785300|44804994	1	44785300	44804994
1:6393537|6409926	1	6393537	6409926
1:167992226|168014465	1	167992226	168014465
1:31810022|31821821	1	31810022	31821821
1:156286957|156287338	1	156286957	156287338
1:58342463|58349834	1	58342463	58349834
1:39586871|39588068	1	39586871	39588068
1:20216878|20234369	1	20216878	20234369
1:47761437|47767420	1	47761437	47767420
1:155823067|155823597	1	155823067	155823597
1:247319708|247323115	1	247319708	247323115
1:227073239|227076750	1	227073239	227076750
1:1735858|1747301	1	1735858	1747301
1:235850249|235856786	1	235850249	235856786
1:172559067|172560081	1	172559067	172560081
1:53726136|53732319	1	53726136	53732319
1:92798948|92811471	1	92798948	92811471
1:233225807|233231609	1	233225807	233231609
1:101372408|101387397	1	101372408	101387397
1:228401142|228402799	1	228401142	228402799
1:35854511|35855699	1	35854511	35855699
1:59154710|59155921	1	59154710	59155921
1:193181195|193181607	1	193181195	193181607
1:1430865|1464711	1	1430865	1464711
1:114449618|114450813	1	114449618	114450813
1:155899087|155899631	1	155899087	155899631
1:46463396|46468555	1	46463396	46468555
1:44707587|44804994	1	44707587	44804994
1:40306807|40323089	1	40306807	40323089
1:31438829|31441339	1	31438829	31441339
1:151206673|151212515	1	151206673	151212515
1:151060666|151090615	1	151060666	151090615
1:201453569|201453834	1	201453569	201453834
1:10596270|10659423	1	10596270	10659423
1:155280380|155280842	1	155280380	155280842
1:108690901|108703915	1	108690901	108703915
1:33409620|33415375	1	33409620	33415375
1:94032836|94033408	1	94032836	94033408
1:65830318|65860715	1	65830318	65860715
1:20974808|20975846	1	20974808	20975846
1:92224170|92263028	1	92224170	92263028
1:1747195|1756938	1	1747195	1756938
1:176085760|176105683	1	176085760	176105683
1:42312054|42314760	1	42312054	42314760
1:41463066|41466789	1	41463066	41466789
1:175956079|175996824	1	175956079	175996824
1:224423510|224424284	1	224423510	224424284
1:15956820|15978390	1	15956820	15978390
1:12460238|12476880	1	12460238	12476880
1:100889778|100908552	1	100889778	100908552
1:11076901|11078930	1	11076901	11078930
1:151209034|151209239	1	151209034	151209239
1:29313943|29391670	1	29313943	29391670
1:1192372|1203372	1	1192372	1203372
1:210847630|210850054	1	210847630	210850054
1:8037712|8045195	1	8037712	8045195
1:70694105|70705203	1	70694105	70705203
1:55330976|55341720	1	55330976	55341720
1:155490891|155526154	1	155490891	155526154
1:205156546|205156934	1	205156546	205156934
1:46105882|46120991	1	46105882	46120991
1:21373452|21415706	1	21373452	21415706
1:245165423|245180628	1	245165423	245180628
1:192997215|192998787	1	192997215	192998787
1:165712404|165723511	1	165712404	165723511
1:54272098|54275419	1	54272098	54275419
1:19634694|19635026	1	19634694	19635026
1:168032859|168037701	1	168032859	168037701
1:201821232|201828122	1	201821232	201828122
1:204494612|204495562	1	204494612	204495562
1:11193137|11194523	1	11193137	11194523
1:31210451|31214563	1	31210451	31214563
1:89236035|89251896	1	89236035	89251896
1:155385535|155385714	1	155385535	155385714
1:34383695|34401555	1	34383695	34401555
1:215749244|215752480	1	215749244	215752480
1:237532834|237551483	1	237532834	237551483
1:168200752|168208398	1	168200752	168208398
1:12335882|12338095	1	12335882	12338095
1:155385535|155429689	1	155385535	155429689
1:14042036|14075982	1	14042036	14075982
1:21137231|21139732	1	21137231	21139732
1:21329206|21377487	1	21329206	21377487
1:10431199|10435431	1	10431199	10435431
1:174241552|174274265	1	174241552	174274265
1:150902443|150923957	1	150902443	150923957
1:150921598|150923957	1	150921598	150923957
1:12415956|12423303	1	12415956	12423303
1:32653555|32653725	1	32653555	32653725
1:227381487|227504947	1	227381487	227504947
1:113140593|113159517	1	113140593	113159517
1:6931817|6948959	1	6931817	6948959
1:27951391|27951662	1	27951391	27951662
1:155686797|155695810	1	155686797	155695810
1:46105882|46108171	1	46105882	46108171
1:11272369|11276291	1	11272369	11276291
1:179100446|179100616	1	179100446	179100616
1:153732002|153737539	1	153732002	153737539
1:33149611|33149983	1	33149611	33149983
1:247319708|247323169	1	247319708	247323169
1:1721834|1724750	1	1721834	1724750
1:90470692|90473309	1	90470692	90473309
1:238481564|238489574	1	238481564	238489574
1:181546902|181549912	1	181546902	181549912
1:8568686|8617582	1	8568686	8617582
1:114440462|114445484	1	114440462	114445484
1:11204705|11206848	1	11204705	11206848
1:155891166|155895634	1	155891166	155895634
1:155644801|155753880	1	155644801	155753880
1:55337023|55341720	1	55337023	55341720
1:1749276|1770677	1	1749276	1770677
1:10463128|10473308	1	10463128	10473308
1:22188250|22188608	1	22188250	22188608
1:59787208|59812070	1	59787208	59812070
1:236187370|236201553	1	236187370	236201553
1:47737748|47761520	1	47737748	47761520
1:31656664|31661034	1	31656664	31661034
1:94964158|94972198	1	94964158	94972198
1:182811680|182829319	1	182811680	182829319
1:27267948|27268309	1	27267948	27268309
1:28733414|28733974	1	28733414	28733974
1:8555123|8568734	1	8555123	8568734
1:65234339|65255197	1	65234339	65255197
1:150429764|150430046	1	150429764	150430046
1:42693554|42789498	1	42693554	42789498
1:176050288|176105683	1	176050288	176105683
1:26881087|26882116	1	26881087	26882116
1:17981131|17983203	1	17981131	17983203
1:200729967|200801973	1	200729967	200801973
1:62910409|62913182	1	62910409	62913182
1:200617567|200635879	1	200617567	200635879
1:155348072|155385714	1	155348072	155385714
1:245180544|245185598	1	245180544	245185598
1:175996708|176085817	1	175996708	176085817
1:154698392|154709564	1	154698392	154709564
1:213251038|213290752	1	213251038	213290752
1:8555123|8557589	1	8555123	8557589
1:161816239|161833102	1	161816239	161833102
1:44290403|44303983	1	44290403	44303983
1:19549118|19550063	1	19549118	19550063
1:16621278|16632414	1	16621278	16632414
1:111434014|111435155	1	111434014	111435155
1:213341201|213349835	1	213341201	213349835
1:150790396|150795821	1	150790396	150795821
1:100515465|100535241	1	100515465	100535241
1:168200752|168201157	1	168200752	168201157
1:225742608|225755116	1	225742608	225755116
1:155679564|155695810	1	155679564	155695810
1:180250441|180257652	1	180250441	180257652
1:52237742|52238395	1	52237742	52238395
1:31764760|31766195	1	31764760	31766195
1:65095038|65099943	1	65095038	65099943
1:16199311|16203173	1	16199311	16203173
1:46193303|46195441	1	46193303	46195441
1:204083449|204086318	1	204083449	204086318
1:21377359|21437876	1	21377359	21437876
1:32381492|32385259	1	32381492	32385259
1:32628836|32632897	1	32628836	32632897
1:92224170|92224307	1	92224170	92224307
1:155377933|155385714	1	155377933	155385714
1:114391162|114394726	1	114391162	114394726
1:62365255|62380336	1	62365255	62380336
1:155946786|155946979	1	155946786	155946979
1:155695173|155695810	1	155695173	155695810
1:101379219|101387397	1	101379219	101387397
1:150997087|150999803	1	150997087	150999803
1:218607424|218610838	1	218607424	218610838
1:32557276|32566163	1	32557276	32566163
1:229672109|229678118	1	229672109	229678118
1:28362055|28369161	1	28362055	28369161
1:42693554|42776781	1	42693554	42776781
1:200729967|200730226	1	200729967	200730226
1:224377279|224378021	1	224377279	224378021
1:10209242|10211619	1	10209242	10211619
1:56977648|57002784	1	56977648	57002784
1:156303338|156304709	1	156303338	156304709
1:146747017|146757164	1	146747017	146757164
1:31452909|31454252	1	31452909	31454252
1:10155519|10165802	1	10155519	10165802
1:52959283|52975384	1	52959283	52975384
1:94360170|94367225	1	94360170	94367225
1:10204998|10207148	1	10204998	10207148
1:59805630|59844509	1	59805630	59844509
1:45516746|45553909	1	45516746	45553909
1:26594974|26596105	1	26594974	26596105
1:59180504|59184420	1	59180504	59184420
1:220154720|220180680	1	220154720	220180680
1:233296029|233297109	1	233296029	233297109
1:233313548|233344435	1	233313548	233344435
1:155408118|155408859	1	155408118	155408859
1:85630209|85630440	1	85630209	85630440
1:174652660|174671394	1	174652660	174671394
1:5987709|6046387	1	5987709	6046387
1:11856263|11861456	1	11856263	11861456
1:28233439|28233793	1	28233439	28233793
1:28906424|28907741	1	28906424	28907741
1:232561335|232568217	1	232561335	232568217
1:46383011|46425149	1	46383011	46425149
1:151395873|151397537	1	151395873	151397537
1:1720492|1722035	1	1720492	1722035
1:22074631|22079612	1	22074631	22079612
1:233372591|233388534	1	233372591	233388534
1:172520652|172560211	1	172520652	172560211
1:53736700|53737018	1	53736700	53737018
1:180772524|180794480	1	180772524	180794480
1:44474025|44474295	1	44474025	44474295
1:39916724|39945681	1	39916724	39945681
1:179310163|179310445	1	179310163	179310445
1:8922946|8924151	1	8922946	8924151
1:108185241|108247683	1	108185241	108247683
1:187223508|187298192	1	187223508	187298192
1:41463066|41468848	1	41463066	41468848
1:151139410|151139890	1	151139410	151139890
1:151175181|151175649	1	151175181	151175649
1:28733921|28735329	1	28733921	28735329
1:40319642|40323089	1	40319642	40323089
1:1586823|1650894	1	1586823	1650894
1:8716032|8716500	1	8716032	8716500
1:228582438|228582953	1	228582438	228582953
1:235840391|235860572	1	235840391	235860572
1:213403840|213405598	1	213403840	213405598
1:19437236|19439361	1	19437236	19439361
1:35944567|35944813	1	35944567	35944813
1:21327692|21415706	1	21327692	21415706
1:14104913|14109326	1	14104913	14109326
1:153721165|153730239	1	153721165	153730239
1:65278421|65280523	1	65278421	65280523
1:155313105|155316260	1	155313105	155316260
1:36306766|36316654	1	36306766	36316654
1:193104521|193104719	1	193104521	193104719
1:153723571|153730239	1	153723571	153730239
1:202724399|202727638	1	202724399	202727638
1:16070655|16071075	1	16070655	16071075
1:202302138|202304946	1	202302138	202304946
1:213290659|213303232	1	213290659	213303232
1:201779074|201786413	1	201779074	201786413
1:23356962|23385660	1	23356962	23385660
1:21039947|21042132	1	21039947	21042132
1:183542320|183543756	1	183542320	183543756
1:1749276|1756938	1	1749276	1756938
1:155783425|155784240	1	155783425	155784240
1:6931817|6959079	1	6931817	6959079
1:230486704|230493067	1	230486704	230493067
1:155646339|155650247	1	155646339	155650247
1:46099161|46108171	1	46099161	46108171
1:113134147|113140708	1	113134147	113140708
1:155640111|155649303	1	155640111	155649303
1:116202262|116206889	1	116202262	116206889
1:154561027|154569743	1	154561027	154569743
1:44804717|44804994	1	44804717	44804994
1:183539915|183559494	1	183539915	183559494
1:243385026|243388623	1	243385026	243388623
1:246711847|246720023	1	246711847	246720023
1:78041753|78050340	1	78041753	78050340
1:174586824|174606626	1	174586824	174606626
1:28939759|28948677	1	28939759	28948677
1:32694100|32694809	1	32694100	32694809
1:243708812|243736350	1	243708812	243736350
1:230379052|230401113	1	230379052	230401113
1:11126586|11126805	1	11126586	11126805
1:16119332|16123438	1	16119332	16123438
1:93070864|93073284	1	93070864	93073284
1:21306827|21307720	1	21306827	21307720
1:51121114|51210447	1	51121114	51210447
1:94009664|94014983	1	94009664	94014983
1:167988783|167992285	1	167988783	167992285
1:12632756|12639440	1	12632756	12639440
1:234573021|234608557	1	234573021	234608557
1:117939574|117963271	1	117939574	117963271
1:118449128|118461358	1	118449128	118461358
1:155316174|155317695	1	155316174	155317695
1:247200894|247202839	1	247200894	247202839
1:183481972|183486955	1	183481972	183486955
1:204494612|204501374	1	204494612	204501374
1:40529899|40530231	1	40529899	40530231
1:5964677|5967282	1	5964677	5967282
1:9991949|9995685	1	9991949	9995685
1:246905692|246907427	1	246905692	246907427
1:151150477|151156969	1	151150477	151156969
1:38329984|38334286	1	38329984	38334286
1:223233647|223236847	1	223233647	223236847
1:21068324|21107033	1	21068324	21107033
1:155644476|155644887	1	155644476	155644887
1:230313964|230339036	1	230313964	230339036
1:871152|874792	1	871152	874792
1:54266366|54301293	1	54266366	54301293
1:223946972|223959941	1	223946972	223959941
1:151175476|151175751	1	151175476	151175751
1:219467403|219468493	1	219467403	219468493
1:247318868|247323115	1	247318868	247323115
1:52289336|52299842	1	52289336	52299842
1:236205210|236212289	1	236205210	236212289
1:23415244|23435620	1	23415244	23435620
1:70790536|70801782	1	70790536	70801782
1:236757312|236760276	1	236757312	236760276
1:35824526|35827390	1	35824526	35827390
1:28916789|28948677	1	28916789	28948677
1:54269601|54272190	1	54269601	54272190
1:42730786|42789498	1	42730786	42789498
1:21102217|21102498	1	21102217	21102498
1:151630711|151641111	1	151630711	151641111
1:235600637|235605197	1	235600637	235605197
1:26073159|26090458	1	26073159	26090458
1:37974879|37975143	1	37974879	37975143
1:104108057|104258640	1	104108057	104258640
1:77672325|77678032	1	77672325	77678032
1:47725961|47737913	1	47725961	47737913
1:6291962|6292179	1	6291962	6292179
1:44773982|44804994	1	44773982	44804994
1:10292308|10338186	1	10292308	10338186
1:245006437|245012158	1	245006437	245012158
1:247318868|247323169	1	247318868	247323169
1:213302870|213349835	1	213302870	213349835
1:31501643|31532424	1	31501643	31532424
1:14042036|14071087	1	14042036	14071087
1:150997087|151001420	1	150997087	151001420
1:19519927|19523759	1	19519927	19523759
1:37946031|37947112	1	37946031	37947112
1:201822139|201828122	1	201822139	201828122
1:59805630|59812070	1	59805630	59812070
1:32502511|32505174	1	32502511	32505174
1:101372109|101387397	1	101372109	101387397
1:233362972|233388534	1	233362972	233388534
1:36469942|36475195	1	36469942	36475195
1:244640843|244643086	1	244640843	244643086
1:155447677|155452240	1	155447677	155452240
1:205132851|205138960	1	205132851	205138960
1:155747413|155753880	1	155747413	155753880
1:213037067|213062599	1	213037067	213062599
1:233190014|233231609	1	233190014	233231609
1:5964677|5965843	1	5964677	5965843
1:36773371|36773564	1	36773371	36773564
1:2324709|2334520	1	2324709	2334520
1:104108057|104118162	1	104108057	104118162
1:113196220|113202401	1	113196220	113202401
1:40654727|40668286	1	40654727	40668286
1:84662299|84663507	1	84662299	84663507
1:205130386|205133083	1	205130386	205133083
1:219366424|219468493	1	219366424	219468493
1:40980187|40981590	1	40980187	40981590
1:168073715|168074132	1	168073715	168074132
1:8616534|8674745	1	8616534	8674745
1:150916396|150917584	1	150916396	150917584
1:181452880|181480646	1	181452880	181480646
1:51032749|51061888	1	51032749	51061888
1:1599766|1666758	1	1599766	1666758
1:214575028|214638300	1	214575028	214638300
1:67861088|67865586	1	67861088	67865586
1:183083666|183087281	1	183083666	183087281
1:62713144|62737259	1	62713144	62737259
1:29068915|29070498	1	29068915	29070498
1:25678117|25683344	1	25678117	25683344
1:233223390|233231609	1	233223390	233231609
1:91403042|91406866	1	91403042	91406866
1:44713611|44804994	1	44713611	44804994
1:109525231|109529302	1	109525231	109529302
1:171504567|171505417	1	171504567	171505417
1:153636519|153641033	1	153636519	153641033
1:168260398|168262516	1	168260398	168262516
1:35846860|35847359	1	35846860	35847359
1:32495899|32510991	1	32495899	32510991
1:44713611|44818597	1	44713611	44818597
1:47761437|47770668	1	47761437	47770668
1:219383874|219414650	1	219383874	219414650
1:167988783|168014465	1	167988783	168014465
1:8926338|8927309	1	8926338	8927309
1:186862143|186880521	1	186862143	186880521
1:1424584|1464711	1	1424584	1464711
1:151062882|151079698	1	151062882	151079698
1:151175481|151175649	1	151175481	151175649
1:94107860|94140497	1	94107860	94140497
1:62713144|62728983	1	62713144	62728983
1:186359843|186360923	1	186359843	186360923
1:17907048|17958961	1	17907048	17958961
1:150990288|150998149	1	150990288	150998149
1:51926763|51946986	1	51926763	51946986
1:21442517|21443070	1	21442517	21443070
1:32627548|32628914	1	32627548	32628914
1:207532891|207536124	1	207532891	207536124
1:54291471|54301293	1	54291471	54301293
1:154569281|154575102	1	154569281	154575102
1:160206925|160213824	1	160206925	160213824
1:52211208|52238395	1	52211208	52238395
1:21324094|21377487	1	21324094	21377487
1:31447498|31455487	1	31447498	31455487
1:180793889|180794480	1	180793889	180794480
1:113661855|113662145	1	113661855	113662145
1:10195046|10197263	1	10195046	10197263
1:33407853|33415375	1	33407853	33415375
1:228496800|228497260	1	228496800	228497260
1:21460453|21464305	1	21460453	21464305
1:8922946|8923402	1	8922946	8923402
1:107866904|107867544	1	107866904	107867544
1:41474466|41475926	1	41474466	41475926
1:92327028|92327201	1	92327028	92327201
1:93128977|93170301	1	93128977	93170301
1:12378129|12382021	1	12378129	12382021
1:198247091|198266370	1	198247091	198266370
1:161071838|161072165	1	161071838	161072165
1:63042933|63044637	1	63042933	63044637
1:8616534|8684439	1	8616534	8684439
1:201970504|201972589	1	201970504	201972589
1:1737914|1770677	1	1737914	1770677
1:206766968|206785710	1	206766968	206785710
1:6291962|6293703	1	6291962	6293703
1:11184555|11193254	1	11184555	11193254
1:14095613|14099683	1	14095613	14099683
1:155896467|155896947	1	155896467	155896947
1:233489553|233498039	1	233489553	233498039
1:146727468|146731572	1	146727468	146731572
1:224454706|224455835	1	224454706	224455835
1:114214356|114216087	1	114214356	114216087
1:31214487|31215396	1	31214487	31215396
1:179955304|179956421	1	179955304	179956421
1:53352628|53358647	1	53352628	53358647
1:154184796|154185100	1	154184796	154185100
1:118003111|118045592	1	118003111	118045592
1:76255837|76256202	1	76255837	76256202
1:59810670|59812070	1	59810670	59812070
1:160293221|160302347	1	160293221	160302347
1:236969444|236979843	1	236969444	236979843
1:62713144|62737261	1	62713144	62737261
1:31465237|31468067	1	31465237	31468067
1:220179448|220180680	1	220179448	220180680
1:213037067|213043510	1	213037067	213043510
1:47148972|47157609	1	47148972	47157609
1:865535|874792	1	865535	874792
1:246703992|246714604	1	246703992	246714604
1:156562186|156562462	1	156562186	156562462
1:25678117|25679465	1	25678117	25679465
1:233270759|233275601	1	233270759	233275601
1:247471777|247473758	1	247471777	247473758
1:225372993|225394922	1	225372993	225394922
1:16952270|16969640	1	16952270	16969640
1:10407819|10408791	1	10407819	10408791
1:85412716|85418213	1	85412716	85418213
1:178252699|178423783	1	178252699	178423783
1:247302018|247323115	1	247302018	247323115
1:28733921|28735550	1	28733921	28735550
1:53716362|53732319	1	53716362	53732319
1:8616534|8617582	1	8616534	8617582
1:109952550|109953735	1	109952550	109953735
1:212125005|212126043	1	212125005	212126043
1:116926636|117008913	1	116926636	117008913
1:78414840|78433887	1	78414840	78433887
1:156290630|156304709	1	156290630	156304709
1:33409620|33411229	1	33409620	33411229
1:17907048|17983203	1	17907048	17983203
1:166838682|166839091	1	166838682	166839091
1:117944808|117948267	1	117944808	117948267
1:156303338|156305679	1	156303338	156305679
1:54238002|54254869	1	54238002	54254869
1:41651793|41660071	1	41651793	41660071
1:26783658|26789924	1	26783658	26789924
1:47753223|47765824	1	47753223	47765824
1:1322615|1326245	1	1322615	1326245
1:78420940|78422385	1	78420940	78422385
1:47745913|47761520	1	47745913	47761520
1:63084377|63128801	1	63084377	63128801
1:5987709|5993389	1	5987709	5993389
1:10211384|10221344	1	10211384	10221344
1:31432023|31437757	1	31432023	31437757
1:3656797|3662745	1	3656797	3662745
1:42730786|42776781	1	42730786	42776781
1:28598185|28601526	1	28598185	28601526
1:247320386|247323115	1	247320386	247323115
1:47745913|47748131	1	47745913	47748131
1:246021798|246078942	1	246021798	246078942
1:23735157|23745632	1	23735157	23745632
1:150464887|150470223	1	150464887	150470223
1:39747880|39753234	1	39747880	39753234
1:10032076|10041228	1	10032076	10041228
1:113633940|113650379	1	113633940	113650379
1:14057495|14075982	1	14057495	14075982
1:100335956|100343384	1	100335956	100343384
1:2075649|2080363	1	2075649	2080363
1:21324094|21437876	1	21324094	21437876
1:193119434|193121574	1	193119434	193121574
1:168338261|168349020	1	168338261	168349020
1:41578955|41608784	1	41578955	41608784
1:233482188|233498039	1	233482188	233498039
1:17907048|17930086	1	17907048	17930086
1:891303|892653	1	891303	892653
1:32557276|32560572	1	32557276	32560572
1:33093109|33099711	1	33093109	33099711
1:202742246|202746222	1	202742246	202746222
1:227216358|227223308	1	227216358	227223308
1:169767998|169770112	1	169767998	169770112
1:161192708|161193215	1	161192708	161193215
1:155679564|155691409	1	155679564	155691409
1:46751034|46752171	1	46751034	46752171
1:12638746|12639440	1	12638746	12639440
1:214625148|214638300	1	214625148	214638300
1:180010273|180017840	1	180010273	180017840
1:44773982|44818597	1	44773982	44818597
1:92798948|92823600	1	92798948	92823600
1:1735858|1756938	1	1735858	1756938
1:192877568|192880611	1	192877568	192880611
1:100194049|100195304	1	100194049	100195304
1:51005264|51061888	1	51005264	51061888
1:233296029|233314921	1	233296029	233314921
1:156169626|156170263	1	156169626	156170263
1:115276353|115280693	1	115276353	115280693
1:94953098|94972198	1	94953098	94972198
1:16632298|16643066	1	16632298	16643066
1:155679564|155686919	1	155679564	155686919
1:114391162|114397671	1	114391162	114397671
1:100185090|100195304	1	100185090	100195304
1:224558985|224559125	1	224558985	224559125
1:179310163|179312078	1	179310163	179312078
1:28817463|28819603	1	28817463	28819603
1:21091870|21100103	1	21091870	21100103
1:246021798|246093239	1	246021798	246093239
1:151611364|151641111	1	151611364	151641111
1:210591498|210591669	1	210591498	210591669
1:113196220|113209767	1	113196220	113209767
1:175996708|176015460	1	175996708	176015460
1:48917224|48918803	1	48917224	48918803
1:82356141|82372915	1	82356141	82372915
1:110207633|110233186	1	110207633	110233186
1:31901825|31902385	1	31901825	31902385
1:28337458|28343750	1	28337458	28343750
1:178356221|178359341	1	178356221	178359341
1:211952260|211966532	1	211952260	211966532
1:213037067|213068696	1	213037067	213068696
1:225372993|225380613	1	225372993	225380613
1:55117622|55138859	1	55117622	55138859
1:165859441|165865569	1	165859441	165865569
1:78183552|78191447	1	78183552	78191447
1:153640031|153641033	1	153640031	153641033
1:155646339|155753880	1	155646339	155753880
1:233313548|233353930	1	233313548	233353930
1:176118142|176153828	1	176118142	176153828
1:21329206|21415706	1	21329206	21415706
1:76253182|76257256	1	76253182	76257256
1:41578955|41627104	1	41578955	41627104
1:93687166|93730458	1	93687166	93730458
1:12016974|12018704	1	12016974	12018704
1:42094420|42111914	1	42094420	42111914
1:6659107|6659512	1	6659107	6659512
1:21415631|21437876	1	21415631	21437876
1:213037067|213068713	1	213037067	213068713
1:212957705|212960979	1	212957705	212960979
1:165872419|165875206	1	165872419	165875206
1:32689635|32690076	1	32689635	32690076
1:232596633|232607274	1	232596633	232607274
1:32373262|32377427	1	32373262	32377427
1:225140372|225156576	1	225140372	225156576
1:246490503|246498776	1	246490503	246498776
1:45223228|45225020	1	45223228	45225020
1:27175099|27179356	1	27175099	27179356
1:155737216|155743001	1	155737216	155743001
1:164776779|164790863	1	164776779	164790863
1:23383977|23399896	1	23383977	23399896
1:8555123|8684439	1	8555123	8684439
1:22104559|22105384	1	22104559	22105384
1:33060655|33060824	1	33060655	33060824
1:85331068|85345607	1	85331068	85345607
1:168208369|168212307	1	168208369	168212307
1:233150411|233161145	1	233150411	233161145
1:176132005|176133027	1	176132005	176133027
1:52293468|52299842	1	52293468	52299842
1:33413823|33415375	1	33413823	33415375
1:9117507|9118309	1	9117507	9118309
1:183539915|183543756	1	183539915	183543756
1:40869356|40872541	1	40869356	40872541
1:31896540|31899670	1	31896540	31899670
1:29475521|29495150	1	29475521	29495150
1:167734820|167745403	1	167734820	167745403
1:153635691|153636950	1	153635691	153636950
1:21220010|21221994	1	21220010	21221994
1:23376880|23385660	1	23376880	23385660
1:8525985|8568734	1	8525985	8568734
1:220386229|220387321	1	220386229	220387321
1:167381196|167382351	1	167381196	167382351
1:109883346|109888503	1	109883346	109888503
1:6378552|6387473	1	6378552	6387473
1:244715624|244724447	1	244715624	244724447
1:9786967|9787830	1	9786967	9787830
1:156288659|156305679	1	156288659	156305679
1:34238170|34285438	1	34238170	34285438
1:219366424|219392054	1	219366424	219392054
1:52981563|52992045	1	52981563	52992045
1:156242111|156244477	1	156242111	156244477
1:64489070|64516388	1	64489070	64516388
1:48821342|48825442	1	48821342	48825442
1:41578955|41618413	1	41578955	41618413
1:1192372|1192690	1	1192372	1192690
1:32384571|32385259	1	32384571	32385259
1:94140170|94140497	1	94140170	94140497
1:38449841|38450451	1	38449841	38450451
1:155429588|155452240	1	155429588	155452240
1:15370485|15370655	1	15370485	15370655
1:225140372|225161855	1	225140372	225161855
1:17907048|18014242	1	17907048	18014242
1:233270759|233314921	1	233270759	233314921
1:28897688|28898412	1	28897688	28898412
1:179306972|179312078	1	179306972	179312078
1:150790396|150799093	1	150790396	150799093
1:36501778|36506042	1	36501778	36506042
1:46509326|46546422	1	46509326	46546422
1:204085635|204086835	1	204085635	204086835
1:14057495|14068652	1	14057495	14068652
1:61869776|61872399	1	61869776	61872399
1:233296029|233372726	1	233296029	233372726
1:200906308|200918000	1	200906308	200918000
1:39788280|39789903	1	39788280	39789903
1:36505391|36506042	1	36505391	36506042
1:21267984|21437876	1	21267984	21437876
1:16093871|16095125	1	16093871	16095125
1:244723970|244724447	1	244723970	244724447
1:181701835|181702170	1	181701835	181702170
1:172569204|172571927	1	172569204	172571927
1:230381809|230386306	1	230381809	230386306
1:41474466|41475261	1	41474466	41475261
1:206769067|206785710	1	206769067	206785710
1:213037067|213046160	1	213037067	213046160
1:181452880|181549912	1	181452880	181549912
1:29481208|29481422	1	29481208	29481422
1:46402118|46425149	1	46402118	46425149
1:227935393|227947186	1	227935393	227947186
1:31452909|31455487	1	31452909	31455487
1:200732239|200732453	1	200732239	200732453
1:47638521|47644022	1	47638521	47644022
1:205238078|205239012	1	205238078	205239012
1:47737748|47737913	1	47737748	47737913
1:16658467|16659145	1	16658467	16659145
1:244681894|244724447	1	244681894	244724447
1:44707587|44713710	1	44707587	44713710
1:155640111|155644887	1	155640111	155644887
1:9991949|9992956	1	9991949	9992956
1:8555123|8617582	1	8555123	8617582
1:35879573|35881315	1	35879573	35881315
1:54272098|54273464	1	54272098	54273464
1:146724278|146731572	1	146724278	146731572
1:78097535|78107340	1	78097535	78107340
1:28362055|28384605	1	28362055	28384605
1:3784538|3789136	1	3784538	3789136
1:93575787|93584958	1	93575787	93584958
1:31734376|31740779	1	31734376	31740779
1:21220010|21268823	1	21220010	21268823
1:19595066|19635136	1	19595066	19635136
1:6341162|6355040	1	6341162	6355040
1:29542517|29543197	1	29542517	29543197
1:150999709|151001420	1	150999709	151001420
1:179316735|179318077	1	179316735	179318077
1:29319842|29344954	1	29319842	29344954
1:21205816|21212864	1	21205816	21212864
1:183666538|183775619	1	183666538	183775619
1:171548493|171556890	1	171548493	171556890
1:78268955|78272786	1	78268955	78272786
1:237729867|237732619	1	237729867	237732619
1:82416071|82456131	1	82416071	82456131
1:62374044|62380336	1	62374044	62380336
1:234966756|234971768	1	234966756	234971768
1:160181333|160183055	1	160181333	160183055
1:223991876|223994649	1	223991876	223994649
1:15964802|15970145	1	15964802	15970145
1:32691772|32694809	1	32691772	32694809
1:8568686|8674745	1	8568686	8674745
1:44386076|44386600	1	44386076	44386600
1:153724755|153730239	1	153724755	153730239
1:156444900|156446994	1	156444900	156446994
1:94341824|94343418	1	94341824	94343418
1:150990288|150991145	1	150990288	150991145
1:12049222|12052747	1	12049222	12052747
1:66713143|66731770	1	66713143	66731770
1:51860053|51887530	1	51860053	51887530
1:45524281|45553909	1	45524281	45553909
1:51860053|51913807	1	51860053	51913807
1:100515465|100527505	1	100515465	100527505
1:12378129|12382803	1	12378129	12382803
1:113210432|113210620	1	113210432	113210620
1:70694105|70698060	1	70694105	70698060
1:246600450|246603426	1	246600450	246603426
1:205693054|205698749	1	205693054	205698749
1:10463128|10464336	1	10463128	10464336
1:246754814|246755243	1	246754814	246755243
1:207989274|207990759	1	207989274	207990759
1:213170497|213186760	1	213170497	213186760
1:16969262|16969640	1	16969262	16969640
1:197552282|197586889	1	197552282	197586889
1:1499985|1500296	1	1499985	1500296
1:201821232|201826322	1	201821232	201826322
1:207520477|207523567	1	207520477	207523567
1:233372002|233372726	1	233372002	233372726
1:113459800|113460666	1	113459800	113460666
1:85121515|85136991	1	85121515	85136991
1:156127861|156128615	1	156127861	156128615
1:154782427|154794660	1	154782427	154794660
1:33311303|33318767	1	33311303	33318767
1:147120048|147131890	1	147120048	147131890
1:155408118|155429689	1	155408118	155429689
1:39463843|39466778	1	39463843	39466778
1:179012850|179023773	1	179012850	179023773
1:243776973|243801044	1	243776973	243801044
1:223163967|223165452	1	223163967	223165452
1:154223517|154229910	1	154223517	154229910
1:41608550|41618413	1	41608550	41618413
1:169767998|169772450	1	169767998	169772450
1:36814371|36823872	1	36814371	36823872
1:29422667|29444501	1	29422667	29444501
1:231500073|231509845	1	231500073	231509845
1:230798887|230810870	1	230798887	230810870
1:35932209|35944813	1	35932209	35944813
1:155571864|155695810	1	155571864	155695810
1:235643370|235658138	1	235643370	235658138
1:229675203|229685181	1	229675203	229685181
1:149239868|149255307	1	149239868	149255307
1:15904180|15906637	1	15904180	15906637
1:1686813|1687782	1	1686813	1687782
1:6589054|6601987	1	6589054	6601987
1:205585606|205593019	1	205585606	205593019
1:24140680|24147083	1	24140680	24147083
1:192544917|192545495	1	192544917	192545495
1:32495899|32498935	1	32495899	32498935
1:44257773|44303983	1	44257773	44303983
1:40656444|40668286	1	40656444	40668286
1:1770629|1805557	1	1770629	1805557
1:44666214|44667351	1	44666214	44667351
1:21415631|21464301	1	21415631	21464301
1:21306827|21329301	1	21306827	21329301
1:41578955|41582682	1	41578955	41582682
1:65830318|65831879	1	65830318	65831879
1:21076216|21100103	1	21076216	21100103
1:224499502|224514166	1	224499502	224514166
1:200012902|200090083	1	200012902	200090083
1:115005726|115006178	1	115005726	115006178
1:236998847|237026854	1	236998847	237026854
1:151395873|151414681	1	151395873	151414681
1:22041882|22048257	1	22041882	22048257
1:100329942|100343384	1	100329942	100343384
1:24989151|24989715	1	24989151	24989715
1:35846860|35865177	1	35846860	35865177
1:233270759|233372726	1	233270759	233372726
1:23380254|23384058	1	23380254	23384058
1:223865640|223878530	1	223865640	223878530
1:21071237|21107033	1	21071237	21107033
1:183519886|183520056	1	183519886	183520056
1:179858445|179877808	1	179858445	179877808
1:151196724|151205179	1	151196724	151205179
1:44877660|44878394	1	44877660	44878394
1:28354300|28369161	1	28354300	28369161
1:40726511|40737707	1	40726511	40737707
1:110551656|110553979	1	110551656	110553979
1:21267984|21276604	1	21267984	21276604
1:203710378|203710632	1	203710378	203710632
1:117626640|117644184	1	117626640	117644184
1:93070864|93101893	1	93070864	93101893
1:16811318|16957604	1	16811318	16957604
1:167301707|167307495	1	167301707	167307495
1:6879380|6880310	1	6879380	6880310
1:54506429|54509198	1	54506429	54509198
1:185339800|185343688	1	185339800	185343688
1:100736600|100736747	1	100736600	100736747
1:220355599|220356273	1	220355599	220356273
1:99150441|99164461	1	99150441	99164461
1:204082043|204092932	1	204082043	204092932
1:1735858|1749314	1	1735858	1749314
1:92786156|92811471	1	92786156	92811471
1:173835666|173835934	1	173835666	173835934
1:246021798|246116657	1	246021798	246116657
1:114440462|114444507	1	114440462	114444507
1:179079417|179100616	1	179079417	179100616
1:53322670|53329829	1	53322670	53329829
1:2234417|2236024	1	2234417	2236024
1:155874102|155874595	1	155874102	155874595
1:29313943|29344954	1	29313943	29344954
1:214488105|214492326	1	214488105	214492326
1:185143504|185144245	1	185143504	185144245
1:95609447|95639445	1	95609447	95639445
1:21306827|21415706	1	21306827	21415706
1:77672325|77676174	1	77672325	77676174
1:78107069|78107340	1	78107069	78107340
1:217783663|217787544	1	217783663	217787544
1:22201120|22202176	1	22201120	22202176
1:21295967|21307720	1	21295967	21307720
1:29493241|29495150	1	29493241	29495150
1:176563660|176564731	1	176563660	176564731
1:62910409|62914337	1	62910409	62914337
1:246021798|246027188	1	246021798	246027188
1:161748034|161772062	1	161748034	161772062
1:92798948|92846430	1	92798948	92846430
1:151144744|151146091	1	151144744	151146091
1:117944808|117957453	1	117944808	117957453
1:233296029|233336010	1	233296029	233336010
1:229602381|229623360	1	229602381	229623360
1:226175597|226176089	1	226175597	226176089
1:44467985|44468657	1	44467985	44468657
1:212216335|212220759	1	212216335	212220759
1:213046020|213056780	1	213046020	213056780
1:33290914|33295668	1	33290914	33295668
1:1724684|1770677	1	1724684	1770677
1:233270759|233297109	1	233270759	233297109
1:233190014|233193036	1	233190014	233193036
1:32653555|32655850	1	32653555	32655850
1:180366651|180382606	1	180366651	180382606
1:94047858|94049678	1	94047858	94049678
1:32560385|32566163	1	32560385	32566163
1:53326403|53358647	1	53326403	53358647
1:12638746|12640694	1	12638746	12640694
1:197621365|197684204	1	197621365	197684204
1:62321702|62350080	1	62321702	62350080
1:197641167|197684204	1	197641167	197684204
1:109883346|109888500	1	109883346	109888500
1:226453234|226454033	1	226453234	226454033
1:155891166|155893478	1	155891166	155893478
1:153713127|153713844	1	153713127	153713844
1:234582549|234586312	1	234582549	234586312
1:197141290|197161029	1	197141290	197161029
1:6038330|6046387	1	6038330	6046387
1:12632756|12640694	1	12632756	12640694
1:180804010|180833010	1	180804010	180833010
1:43239234|43241150	1	43239234	43241150
1:69550863|69554245	1	69550863	69554245
1:179311249|179312770	1	179311249	179312770
1:35643590|35653691	1	35643590	35653691
1:179089325|179091002	1	179089325	179091002
1:220752696|220777479	1	220752696	220777479
1:185269131|185274775	1	185269131	185274775
1:246790658|246795226	1	246790658	246795226
1:61624547|61624827	1	61624547	61624827
1:155307380|155447749	1	155307380	155447749
1:109823730|109823873	1	109823730	109823873
1:153637696|153641033	1	153637696	153641033
1:101372408|101379362	1	101372408	101379362
1:154145384|154145677	1	154145384	154145677
1:213046020|213062599	1	213046020	213062599
1:17907048|17966797	1	17907048	17966797
1:42660561|42664901	1	42660561	42664901
1:39775242|39776672	1	39775242	39776672
1:32691772|32692131	1	32691772	32692131
1:41536267|41541123	1	41536267	41541123
1:36469942|36492899	1	36469942	36492899
1:211092982|211094309	1	211092982	211094309
1:203676137|203681267	1	203676137	203681267
1:32377297|32385259	1	32377297	32385259
1:179972309|179975702	1	179972309	179975702
1:153784498|153800824	1	153784498	153800824
1:155340295|155340774	1	155340295	155340774
1:118035769|118045592	1	118035769	118045592
1:156752927|156753211	1	156752927	156753211
1:212515530|212522584	1	212515530	212522584
1:55340766|55341720	1	55340766	55341720
1:65095038|65107652	1	65095038	65107652
1:1770629|1811341	1	1770629	1811341
1:180953813|180974599	1	180953813	180974599
1:95609447|95616975	1	95609447	95616975
1:22206600|22207995	1	22206600	22207995
1:179100446|179102509	1	179100446	179102509
1:235657991|235659618	1	235657991	235659618
1:6867043|6885270	1	6867043	6885270
1:112237963|112242229	1	112237963	112242229
1:51001041|51050483	1	51001041	51050483
1:202457661|202465950	1	202457661	202465950
1:42744019|42789498	1	42744019	42789498
1:247363518|247365317	1	247363518	247365317
1:156714800|156715165	1	156714800	156715165
1:26784282|26786635	1	26784282	26786635
1:52211208|52215867	1	52211208	52215867
1:85331068|85331821	1	85331068	85331821
1:40872408|40882768	1	40872408	40882768
1:173961893|173962273	1	173961893	173962273
1:51887458|51910717	1	51887458	51910717
1:6589054|6593501	1	6589054	6593501
1:233296029|233344435	1	233296029	233344435
1:3651888|3662750	1	3651888	3662750
1:27994737|27995857	1	27994737	27995857
1:27269151|27269556	1	27269151	27269556
1:176012322|176015460	1	176012322	176015460
1:12061458|12062160	1	12061458	12062160
1:21562343|21564737	1	21562343	21564737
1:243776973|243859018	1	243776973	243859018
1:236966728|236969533	1	236966728	236969533
1:40733458|40737707	1	40733458	40737707
1:22404922|22413359	1	22404922	22413359
1:204534338|204539874	1	204534338	204539874
1:33097428|33099711	1	33097428	33099711
1:214169812|214185058	1	214169812	214185058
1:43239217|43241150	1	43239217	43241150
1:23381562|23384058	1	23381562	23384058
1:21295967|21415706	1	21295967	21415706
1:202878138|202880331	1	202878138	202880331
1:117944808|117963271	1	117944808	117963271
1:116569514|116580009	1	116569514	116580009
1:91400965|91447927	1	91400965	91447927
1:224605962|224612356	1	224605962	224612356
1:32373262|32385259	1	32373262	32385259
1:151413404|151414681	1	151413404	151414681
1:12002742|12008124	1	12002742	12008124
1:36074847|36096945	1	36074847	36096945
1:235775424|235775806	1	235775424	235775806
1:31437521|31447649	1	31437521	31447649
1:15844605|15844890	1	15844605	15844890
1:44773982|44785416	1	44773982	44785416
1:155734791|155736500	1	155734791	155736500
1:94924163|94948795	1	94924163	94948795
1:236332006|236341936	1	236332006	236341936
1:51001041|51061888	1	51001041	51061888
1:40422759|40424497	1	40422759	40424497
1:53343354|53358647	1	53343354	53358647
1:167971720|167974031	1	167971720	167974031
1:39763292|39766034	1	39763292	39766034
1:93191155|93202184	1	93191155	93202184
1:155742857|155746272	1	155742857	155746272
1:47737748|47770668	1	47737748	47770668
1:48593580|48594245	1	48593580	48594245
1:59787208|59844509	1	59787208	59844509
1:33058532|33060824	1	33058532	33060824
1:70687298|70694238	1	70687298	70694238
1:91438710|91447927	1	91438710	91447927
1:243222780|243230589	1	243222780	243230589
1:31465237|31479949	1	31465237	31479949
1:65243306|65255197	1	65243306	65255197
1:160264574|160265609	1	160264574	160265609
1:150307406|150312953	1	150307406	150312953
1:871152|874840	1	871152	874840
1:28719353|28733974	1	28719353	28733974
1:29581787|29587415	1	29581787	29587415
1:19644094|19644335	1	19644094	19644335
1:246490503|246518396	1	246490503	246518396
1:27440282|27440777	1	27440282	27440777
1:117957335|117963271	1	117957335	117963271
1:94360170|94363454	1	94360170	94363454
1:208383625|208391347	1	208383625	208391347
1:101379219|101440458	1	101379219	101440458
1:54252831|54254869	1	54252831	54254869
1:172520652|172539870	1	172520652	172539870
1:151400299|151414681	1	151400299	151414681
1:19683129|19684057	1	19683129	19684057
1:233353645|233353930	1	233353645	233353930
1:225965637|225966571	1	225965637	225966571
1:24766662|24771734	1	24766662	24771734
1:173743444|173744981	1	173743444	173744981
1:40537291|40537586	1	40537291	40537586
1:224918164|224922408	1	224918164	224922408
1:16044388|16047883	1	16044388	16047883
1:160589566|160604682	1	160589566	160604682
1:231090079|231097049	1	231090079	231097049
1:21415631|21431751	1	21415631	21431751
1:206619421|206623810	1	206619421	206623810
1:114964058|115007010	1	114964058	115007010
1:8672105|8684439	1	8672105	8684439
1:52214041|52237854	1	52214041	52237854
1:232649603|232651354	1	232649603	232651354
1:21083659|21107033	1	21083659	21107033
1:36826822|36828257	1	36826822	36828257
1:1424584|1426051	1	1424584	1426051
1:6880241|6948959	1	6880241	6948959
1:35862153|35865177	1	35862153	35865177
1:11181303|11182183	1	11181303	11182183
1:220752696|220792097	1	220752696	220792097
1:155740858|155747611	1	155740858	155747611
1:47030713|47037839	1	47030713	47037839
1:36432556|36439112	1	36432556	36439112
1:187272598|187298192	1	187272598	187298192
1:172520652|172548407	1	172520652	172548407
1:154197560|154209612	1	154197560	154209612
1:23370920|23377013	1	23370920	23377013
1:150464887|150469384	1	150464887	150469384
1:8525985|8601377	1	8525985	8601377
1:153732787|153737539	1	153732787	153737539
1:85417926|85431391	1	85417926	85431391
1:1735858|1811341	1	1735858	1811341
1:15956820|15970145	1	15956820	15970145
1:22073560|22079612	1	22073560	22079612
1:178425856|178436556	1	178425856	178436556
1:202107093|202107576	1	202107093	202107576
1:185183639|185200840	1	185183639	185200840
1:233334685|233336010	1	233334685	233336010
1:65139031|65141666	1	65139031	65141666
1:93159359|93170301	1	93159359	93170301
1:153727118|153730239	1	153727118	153730239
1:160321012|160321595	1	160321012	160321595
1:227203781|227223308	1	227203781	227223308
1:39913104|39914435	1	39913104	39914435
1:36872981|36878958	1	36872981	36878958
1:21377359|21460527	1	21377359	21460527
1:1735858|1770677	1	1735858	1770677
1:173807328|173814429	1	173807328	173814429
1:1158624|1164326	1	1158624	1164326
1:40319642|40328607	1	40319642	40328607
1:52747333|52769597	1	52747333	52769597
1:21599192|21616649	1	21599192	21616649
1:34254201|34276465	1	34254201	34276465
1:31437521|31441339	1	31437521	31441339
1:237664011|237804302	1	237664011	237804302
1:151611364|151611595	1	151611364	151611595
1:151204147|151205179	1	151204147	151205179
1:8525985|8557589	1	8525985	8557589
1:27432376|27436268	1	27432376	27436268
1:65139031|65141244	1	65139031	65141244
1:178252699|178269253	1	178252699	178269253
1:185094076|185106928	1	185094076	185106928
1:158979793|158990319	1	158979793	158990319
1:67861088|67865589	1	67861088	67865589
1:35569896|35570370	1	35569896	35570370
1:109642815|109643234	1	109642815	109643234
1:51871577|51874004	1	51871577	51874004
1:52861718|52863535	1	52861718	52863535
1:176050288|176104222	1	176050288	176104222
1:31413998|31414970	1	31413998	31414970
1:39833820|39838268	1	39833820	39838268
1:231079552|231097049	1	231079552	231097049
1:113459800|113482113	1	113459800	113482113
1:41512090|41514562	1	41512090	41514562
1:35940406|35944813	1	35940406	35944813
1:51869091|51874004	1	51869091	51874004
1:160206925|160210160	1	160206925	160210160
1:21324094|21415706	1	21324094	21415706
1:150470978|150471769	1	150470978	150471769
1:233248545|233297109	1	233248545	233297109
1:22172601|22173092	1	22172601	22173092
1:200080330|200090083	1	200080330	200090083
1:114397093|114397671	1	114397093	114397671
1:53320137|53326543	1	53320137	53326543
1:23380843|23381178	1	23380843	23381178
1:14042036|14068652	1	14042036	14068652
1:32502511|32504220	1	32502511	32504220
1:36208742|36212593	1	36208742	36212593
1:94669486|94671239	1	94669486	94671239
1:28880152|28898412	1	28880152	28898412
1:33478808|33480195	1	33478808	33480195
1:155891166|155891709	1	155891166	155891709
1:44773982|44778900	1	44773982	44778900
1:52215817|52227643	1	52215817	52227643
1:219366424|219414650	1	219366424	219414650
1:247322308|247323115	1	247322308	247323115
1:65243306|65280523	1	65243306	65280523
1:31810022|31811895	1	31810022	31811895
1:215342542|215345526	1	215342542	215345526
1:32650126|32653725	1	32650126	32653725
1:1191425|1203372	1	1191425	1203372
1:16632298|16641930	1	16632298	16641930
1:227192695|227204751	1	227192695	227204751
1:201826224|201840455	1	201826224	201840455
1:78267016|78280916	1	78267016	78280916
1:24143165|24147083	1	24143165	24147083
1:26584088|26584751	1	26584088	26584751
1:44085351|44085529	1	44085351	44085529
1:28167525|28169841	1	28167525	28169841
1:40557001|40558179	1	40557001	40558179
1:100588766|100591498	1	100588766	100591498
1:179955304|179966310	1	179955304	179966310
1:35758627|35761589	1	35758627	35761589
1:225273412|225284941	1	225273412	225284941
1:156294763|156304709	1	156294763	156304709
1:172520652|172526934	1	172520652	172526934
1:171491316|171492661	1	171491316	171492661
1:165648679|165652347	1	165648679	165652347
1:233482188|233515456	1	233482188	233515456
1:220964833|220978616	1	220964833	220978616
1:46290105|46295253	1	46290105	46295253
1:9931245|9938047	1	9931245	9938047
1:114372214|114377061	1	114372214	114377061
1:63042933|63052295	1	63042933	63052295
1:112303471|112303608	1	112303471	112303608
1:210522277|210560925	1	210522277	210560925
1:212977662|212977993	1	212977662	212977993
1:16235816|16242774	1	16235816	16242774
1:46812593|46818700	1	46812593	46818700
1:21324094|21329301	1	21324094	21329301
1:225140372|225195246	1	225140372	225195246
1:151288049|151288985	1	151288049	151288985
1:38047824|38053096	1	38047824	38053096
1:237532834|237632487	1	237532834	237632487
1:19513034|19514034	1	19513034	19514034
1:12248853|12254675	1	12248853	12254675
1:153789848|153800824	1	153789848	153800824
1:233136051|233193036	1	233136051	233193036
1:114483004|114484081	1	114483004	114484081
1:91973411|91973954	1	91973411	91973954
1:53326403|53333449	1	53326403	53333449
1:223946972|223949953	1	223946972	223949953
1:179306972|179319566	1	179306972	179319566
1:21327692|21329301	1	21327692	21329301
1:10820758|10821162	1	10820758	10821162
1:46376712|46425149	1	46376712	46425149
1:26780100|26789924	1	26780100	26789924
1:8601273|8617582	1	8601273	8617582
1:167734820|167757374	1	167734820	167757374
1:233344264|233372726	1	233344264	233372726
1:85403438|85418213	1	85403438	85418213
1:46543187|46546422	1	46543187	46546422
1:21083659|21106404	1	21083659	21106404
1:33058532|33059355	1	33058532	33059355
1:25775299|25783322	1	25775299	25783322
1:185268842|185274775	1	185268842	185274775
1:233313548|233336010	1	233313548	233336010
1:21943799|21946543	1	21943799	21946543
1:61743192|61849037	1	61743192	61849037
1:12359259|12364785	1	12359259	12364785
1:1417925|1455686	1	1417925	1455686
1:183666538|183835207	1	183666538	183835207
1:227075792|227076750	1	227075792	227076750
1:32381496|32385259	1	32381496	32385259
1:21097423|21100103	1	21097423	21100103
1:47767233|47776034	1	47767233	47776034
1:97981282|98060722	1	97981282	98060722
1:31465237|31479946	1	31465237	31479946
1:31740718|31764853	1	31740718	31764853
1:117086933|117087226	1	117086933	117087226
1:155490891|155491409	1	155490891	155491409
1:54502283|54513045	1	54502283	54513045
1:201816407|201817722	1	201816407	201817722
1:202457661|202471133	1	202457661	202471133
1:21295967|21329301	1	21295967	21329301
1:175956079|175958615	1	175956079	175958615
1:45241813|45242313	1	45241813	45242313
1:23842827|23845600	1	23842827	23845600
1:51253672|51323669	1	51253672	51323669
1:65047839|65068595	1	65047839	65068595
1:34112248|34118061	1	34112248	34118061
1:220344234|220375716	1	220344234	220375716
1:180805658|180849433	1	180805658	180849433
1:227935393|227954784	1	227935393	227954784
1:31194135|31198898	1	31194135	31198898
1:8525985|8674745	1	8525985	8674745
1:236970036|236970221	1	236970036	236970221
1:114358579|114358867	1	114358579	114358867
1:1747195|1770677	1	1747195	1770677
1:180772524|180780624	1	180772524	180780624
1:70761813|70771973	1	70761813	70771973
1:28907072|28907741	1	28907072	28907741
1:109427897|109446876	1	109427897	109446876
1:246890194|246907427	1	246890194	246907427
1:156946775|156955965	1	156946775	156955965
1:150550997|150551318	1	150550997	150551318
1:205585606|205588201	1	205585606	205588201
1:202719787|202722195	1	202719787	202722195
1:11137387|11137708	1	11137387	11137708
1:67423742|67428843	1	67423742	67428843
1:167734820|167742605	1	167734820	167742605
1:225190485|225211567	1	225190485	225211567
1:35824526|35836228	1	35824526	35836228
1:2100957|2105455	1	2100957	2105455
1:1721834|1722035	1	1721834	1722035
1:207825892|207925654	1	207825892	207925654
1:108873793|108881312	1	108873793	108881312
1:44750507|44785416	1	44750507	44785416
1:59781264|59923725	1	59781264	59923725
1:229625702|229634053	1	229625702	229634053
1:94685814|94697199	1	94685814	94697199
1:93770945|93775347	1	93770945	93775347
1:78267016|78309092	1	78267016	78309092
1:28365350|28369161	1	28365350	28369161
1:25780750|25785383	1	25780750	25785383
1:187296053|187298192	1	187296053	187298192
1:233296029|233353930	1	233296029	233353930
1:154420601|154427057	1	154420601	154427057
1:45223228|45223812	1	45223228	45223812
1:223934699|223936824	1	223934699	223936824
1:39696854|39723700	1	39696854	39723700
1:237013644|237016388	1	237013644	237016388
1:176050288|176085817	1	176050288	176085817
1:36213508|36214205	1	36213508	36214205
1:115262200|115263338	1	115262200	115263338
1:5933312|5940299	1	5933312	5940299
1:11130957|11137005	1	11130957	11137005
1:9800716|9801314	1	9800716	9801314
1:10471475|10473308	1	10471475	10473308
1:53732145|53737018	1	53732145	53737018
1:28931884|28948677	1	28931884	28948677
1:220969985|220978616	1	220969985	220978616
1:214637973|214638300	1	214637973	214638300
1:203693009|203696699	1	203693009	203696699
1:225600156|225603034	1	225600156	225603034
1:213046020|213068696	1	213046020	213068696
1:240341221|240351562	1	240341221	240351562
1:65131740|65141666	1	65131740	65141666
1:54291471|54298264	1	54291471	54298264
1:235582788|235597595	1	235582788	235597595
1:172525009|172539870	1	172525009	172539870
1:23356962|23370979	1	23356962	23370979
1:65243306|65247254	1	65243306	65247254
1:43239234|43241193	1	43239234	43241193
1:51171458|51267349	1	51171458	51267349
1:235747040|235758811	1	235747040	235758811
1:204082043|204086318	1	204082043	204086318
1:54291471|54293846	1	54291471	54293846
1:233353645|233363117	1	233353645	233363117
1:160201087|160213824	1	160201087	160213824
1:93575787|93576183	1	93575787	93576183
1:111706161|111707296	1	111706161	111707296
1:58992933|59002413	1	58992933	59002413
1:78183552|78184326	1	78183552	78184326
1:202920058|202923435	1	202920058	202923435
1:197621365|197627499	1	197621365	197627499
1:6021854|6029319	1	6021854	6029319
1:78082426|78107340	1	78082426	78107340
1:202126867|202127429	1	202126867	202127429
1:861302|874840	1	861302	874840
1:11270871|11276291	1	11270871	11276291
1:164789309|164790863	1	164789309	164790863
1:155348072|155349907	1	155348072	155349907
1:24495907|24507344	1	24495907	24507344
1:44386076|44387310	1	44386076	44387310
1:207200839|207201024	1	207200839	207201024
1:5964677|6046292	1	5964677	6046292
1:173720903|173726298	1	173720903	173726298
1:117944808|117984947	1	117944808	117984947
1:246091233|246093239	1	246091233	246093239
1:31528160|31532424	1	31528160	31532424
1:51860053|51875368	1	51860053	51875368
1:151196721|151199876	1	151196721	151199876
1:179316735|179319566	1	179316735	179319566
1:54269601|54298264	1	54269601	54298264
1:154998778|154999191	1	154998778	154999191
1:21024872|21031392	1	21024872	21031392
1:220752696|220771721	1	220752696	220771721
1:12065768|12069783	1	12065768	12069783
1:23107914|23111569	1	23107914	23111569
1:62907159|62908990	1	62907159	62908990
1:35846860|35855699	1	35846860	35855699
1:17907048|17914974	1	17907048	17914974
1:160201087|160231148	1	160201087	160231148
1:233270759|233344435	1	233270759	233344435
1:113633940|113659058	1	113633940	113659058
1:21306827|21377487	1	21306827	21377487
1:31478700|31479949	1	31478700	31479949
1:8056381|8060788	1	8056381	8060788
1:89206671|89251896	1	89206671	89251896
1:183083666|183084772	1	183083666	183084772
1:16464348|16464925	1	16464348	16464925
1:78177432|78178966	1	78177432	78178966
1:155702292|155702539	1	155702292	155702539
1:27087347|27089776	1	27087347	27089776
1:20063865|20113610	1	20063865	20113610
1:70694105|70703235	1	70694105	70703235
1:40555082|40558179	1	40555082	40558179
1:201786216|201786413	1	201786216	201786413
1:147131075|147131890	1	147131075	147131890
1:153640929|153642354	1	153640929	153642354
1:214546054|214560265	1	214546054	214560265
1:54273329|54301293	1	54273329	54301293
1:23356962|23377013	1	23356962	23377013
1:155282046|155282375	1	155282046	155282375
1:42730786|42744343	1	42730786	42744343
1:54266366|54298264	1	54266366	54298264
1:31438829|31454252	1	31438829	31454252
1:46108099|46124814	1	46108099	46124814
1:44019163|44035449	1	44019163	44035449
1:113633940|113643110	1	113633940	113643110
1:2100957|2106752	1	2100957	2106752
1:167935867|167944253	1	167935867	167944253
1:56977648|56990226	1	56977648	56990226
1:150593366|150593548	1	150593366	150593548
1:153909964|153910339	1	153909964	153910339
1:9770163|9770654	1	9770163	9770654
1:113098490|113159517	1	113098490	113159517
1:6027359|6029319	1	6027359	6029319
1:111690264|111717585	1	111690264	111717585
1:100661770|100672192	1	100661770	100672192
1:64474977|64516388	1	64474977	64516388
1:29313943|29323831	1	29313943	29323831
1:145601530|145601852	1	145601530	145601852
1:53351505|53352725	1	53351505	53352725
1:207495727|207500182	1	207495727	207500182
1:46745864|46764042	1	46745864	46764042
1:114680117|114682502	1	114680117	114682502
1:200867435|200867583	1	200867435	200867583
1:22173847|22176991	1	22173847	22176991
1:62288617|62350080	1	62288617	62350080
1:53333211|53333449	1	53333211	53333449
1:957581|970704	1	957581	970704
1:145594039|145595220	1	145594039	145595220
1:38168924|38171239	1	38168924	38171239
1:6008130|6046387	1	6008130	6046387
1:36520547|36520746	1	36520547	36520746
1:40555082|40557071	1	40555082	40557071
1:184706159|184706845	1	184706159	184706845
1:145663159|145687091	1	145663159	145687091
1:155240599|155240768	1	155240599	155240768
1:12183341|12183884	1	12183341	12183884
1:29533274|29543197	1	29533274	29543197
1:91967211|91973954	1	91967211	91973954
1:101376619|101379362	1	101376619	101379362
1:160265526|160265939	1	160265526	160265939
1:145592633|145595220	1	145592633	145595220
1:145646115|145687091	1	145646115	145687091
1:53250549|53255739	1	53250549	53255739
1:145646115|145663367	1	145646115	145663367
1:39747880|39766034	1	39747880	39766034
2:61721029|61722748	2	61721029	61722748
2:26587170|26587808	2	26587170	26587808
2:26477115|26477342	2	26477115	26477342
2:9079950|9098771	2	9079950	9098771
2:44190727|44202356	2	44190727	44202356
2:63605521|63720074	2	63605521	63720074
2:228352333|228389631	2	228352333	228389631
2:15467874|15567918	2	15467874	15567918
2:43625110|43625278	2	43625110	43625278
2:98282266|98282403	2	98282266	98282403
2:224758951|224760347	2	224758951	224760347
2:99938418|99944116	2	99938418	99944116
2:120830754|120836157	2	120830754	120836157
2:85782607|85786198	2	85782607	85786198
2:172821859|172823470	2	172821859	172823470
2:214174783|214239843	2	214174783	214239843
2:1161234|1168869	2	1161234	1168869
2:230693909|230744844	2	230693909	230744844
2:32734805|32800433	2	32734805	32800433
2:63053222|63101667	2	63053222	63101667
2:197143252|197157474	2	197143252	197157474
2:160604316|160615869	2	160604316	160615869
2:38809055|38818790	2	38809055	38818790
2:61492532|61493302	2	61492532	61493302
2:47134949|47136316	2	47134949	47136316
2:61717777|61726048	2	61717777	61726048
2:21260041|21260857	2	21260041	21260857
2:170911970|170917953	2	170911970	170917953
2:232653265|232656518	2	232653265	232656518
2:225400245|225431828	2	225400245	225431828
2:230633332|230636348	2	230633332	230636348
2:9484661|9484929	2	9484661	9484929
2:15691617|15698758	2	15691617	15698758
2:131688525|131704208	2	131688525	131704208
2:161025723|161052931	2	161025723	161052931
2:10536961|10563214	2	10536961	10563214
2:236465802|236466410	2	236465802	236466410
2:46228543|46237656	2	46228543	46237656
2:70310639|70312756	2	70310639	70312756
2:32822818|32836649	2	32822818	32836649
2:68717322|68753374	2	68717322	68753374
2:30785012|30791042	2	30785012	30791042
2:170394523|170401345	2	170394523	170401345
2:176802072|176812420	2	176802072	176812420
2:86308724|86310291	2	86308724	86310291
2:68717322|68794519	2	68717322	68794519
2:109455641|109473426	2	109455641	109473426
2:153196575|153197328	2	153196575	153197328
2:26505713|26505919	2	26505713	26505919
2:204231600|204231767	2	204231600	204231767
2:128750761|128767967	2	128750761	128767967
2:63826304|63833162	2	63826304	63833162
2:154757449|154801152	2	154757449	154801152
2:68717322|68740812	2	68717322	68740812
2:203921150|203922176	2	203921150	203922176
2:39559058|39564722	2	39559058	39564722
2:96550088|96551868	2	96550088	96551868
2:36615115|36623930	2	36615115	36623930
2:211018219|211020128	2	211018219	211020128
2:32602656|32670736	2	32602656	32670736
2:32734805|32744013	2	32734805	32744013
2:32713655|32730272	2	32713655	32730272
2:24103509|24118840	2	24103509	24118840
2:136094741|136103205	2	136094741	136103205
2:219613559|219614110	2	219613559	219614110
2:9498885|9508648	2	9498885	9508648
2:215657021|215661841	2	215657021	215661841
2:219204506|219206867	2	219204506	219206867
2:220073148|220073361	2	220073148	220073361
2:10281981|10282502	2	10281981	10282502
2:70259265|70312756	2	70259265	70312756
2:120844747|120850852	2	120844747	120850852
2:28974904|29022299	2	28974904	29022299
[truncated: 19,647 more rows]

## Sheet: CircRiC_circRNAs_overlap
10:100176817|100205170	10	100176817	100205170
10:100189330|100191048	10	100189330	100191048
10:100193815|100195084	10	100193815	100195084
10:101499467|101503829	10	101499467	101503829
10:101556854|101560320	10	101556854	101560320
10:101556854|101572901	10	101556854	101572901
10:101571293|101572901	10	101571293	101572901
10:101590064|101606884	10	101590064	101606884
10:101591368|101606884	10	101591368	101606884
10:101594137|101606884	10	101594137	101606884
10:101601724|101606884	10	101601724	101606884
10:101605440|101606884	10	101605440	101606884
10:102114184|102114389	10	102114184	102114389
10:102116449|102120530	10	102116449	102120530
10:102675756|102685776	10	102675756	102685776
10:102678141|102685776	10	102678141	102685776
10:102683732|102685776	10	102683732	102685776
10:103344359|103345913	10	103344359	103345913
10:103384502|103436193	10	103384502	103436193
10:103427643|103433430	10	103427643	103433430
10:103427643|103436193	10	103427643	103436193
10:103432672|103433430	10	103432672	103433430
10:103432672|103436193	10	103432672	103436193
10:103542259|103542647	10	103542259	103542647
10:103552596|103567658	10	103552596	103567658
10:103552596|103570071	10	103552596	103570071
10:103557737|103567658	10	103557737	103567658
10:103557737|103570071	10	103557737	103570071
10:103558599|103560157	10	103558599	103560157
10:103558599|103570071	10	103558599	103570071
10:103565802|103567658	10	103565802	103567658
10:103567487|103567658	10	103567487	103567658
10:103609533|103649247	10	103609533	103649247
10:103649169|103699695	10	103649169	103699695
10:103649169|103717489	10	103649169	103717489
10:103699620|103717489	10	103699620	103717489
10:103699620|103769206	10	103699620	103769206
10:103716354|103717489	10	103716354	103717489
10:103716354|103799882	10	103716354	103799882
10:103766297|103799882	10	103766297	103799882
10:103783234|103799882	10	103783234	103799882
10:1038429|1046953	10	1038429	1046953
10:103862117|103871293	10	103862117	103871293
10:103868786|103871293	10	103868786	103871293
10:103868792|103871293	10	103868792	103871293
10:103902802|103904847	10	103902802	103904847
10:103907117|103909782	10	103907117	103909782
10:103908129|103909086	10	103908129	103909086
10:103916776|103917971	10	103916776	103917971
10:104018686|104019873	10	104018686	104019873
10:104018686|104103939	10	104018686	104103939
10:104119941|104120152	10	104119941	104120152
10:104120779|104121669	10	104120779	104121669
10:104122232|104125356	10	104122232	104125356
10:104122232|104130617	10	104122232	104130617
10:104135116|104136885	10	104135116	104136885
10:104135116|104136897	10	104135116	104136897
10:104233327|104233769	10	104233327	104233769
10:104352339|104359301	10	104352339	104359301
10:1044943|1053068	10	1044943	1053068
10:1046617|1046808	10	1046617	1046808
10:1046617|1053068	10	1046617	1053068
10:104851321|104854212	10	104851321	104854212
10:104853729|104854212	10	104853729	104854212
10:104934615|104941085	10	104934615	104941085
10:105197772|105198565	10	105197772	105198565
10:105199503|105200607	10	105199503	105200607
10:105365555|105420872	10	105365555	105420872
10:105371338|105377071	10	105371338	105377071
10:105371338|105386959	10	105371338	105386959
10:105371338|105420872	10	105371338	105420872
10:105371338|105452814	10	105371338	105452814
10:105376954|105420872	10	105376954	105420872
10:105382227|105420872	10	105382227	105420872
10:105386846|105420872	10	105386846	105420872
10:105767935|105778666	10	105767935	105778666
10:105777918|105778666	10	105777918	105778666
10:105800109|105801278	10	105800109	105801278
10:105800127|105802213	10	105800127	105802213
10:105822047|105823559	10	105822047	105823559
10:111667449|111674857	10	111667449	111674857
10:1118056|1126416	10	1118056	1126416
10:1118056|1132297	10	1118056	1132297
10:1118056|1142186	10	1118056	1142186
10:1118056|1151207	10	1118056	1151207
10:111883775|111890244	10	111883775	111890244
10:11207152|11245393	10	11207152	11245393
10:11207449|11317083	10	11207449	11317083
10:11207449|11330515	10	11207449	11330515
10:112262479|112266912	10	112262479	112266912
10:112266693|112270354	10	112266693	112270354
10:112356156|112358048	10	112356156	112358048
10:11259388|11330515	10	11259388	11330515
10:1125951|1126416	10	1125951	1126416
10:1125951|1132297	10	1125951	1132297
10:112640991|112650428	10	112640991	112650428
10:112711366|112724819	10	112711366	112724819
10:112711366|112745523	10	112711366	112745523
10:112723883|112724819	10	112723883	112724819
10:112723883|112745523	10	112723883	112745523
10:1130343|1132297	10	1130343	1132297
10:1130343|1142186	10	1130343	1142186
10:1130343|1151207	10	1130343	1151207
10:1130343|1170964	10	1130343	1170964
10:11312629|11330515	10	11312629	11330515
10:11356102|11367942	10	11356102	11367942
10:11356102|11371060	10	11356102	11371060
10:113915622|113942649	10	113915622	113942649
10:1139392|1142186	10	1139392	1142186
10:1139392|1151207	10	1139392	1151207
10:114286846|114298089	10	114286846	114298089
10:114724315|114799885	10	114724315	114799885
10:114724315|114849299	10	114724315	114849299
10:114799784|114845992	10	114799784	114845992
10:114799784|114849299	10	114799784	114849299
10:1149539|1151207	10	1149539	1151207
10:1149542|1151207	10	1149542	1151207
10:1151066|1170964	10	1151066	1170964
10:11560534|11569566	10	11560534	11569566
10:11560534|11639716	10	11560534	11639716
10:115636280|115644139	10	115636280	115644139
10:11567385|11639716	10	11567385	11639716
10:116225457|116227975	10	116225457	116227975
10:116247717|116251637	10	116247717	116251637
10:116304764|116307535	10	116304764	116307535
10:11636630|11639716	10	11636630	11639716
10:11639630|11643979	10	11639630	11643979
10:116590611|116608496	10	116590611	116608496
10:116603500|116608496	10	116603500	116608496
10:116879949|116889297	10	116879949	116889297
10:116879949|116925405	10	116879949	116925405
10:116879949|116931050	10	116879949	116931050
10:116879949|117061553	10	116879949	117061553
10:11891946|11894214	10	11891946	11894214
10:11893996|11894214	10	11893996	11894214
10:119100491|119104960	10	119100491	119104960
10:11997231|12006124	10	11997231	12006124
10:12006008|12021164	10	12006008	12021164
10:12021056|12056183	10	12021056	12056183
10:12039671|12056183	10	12039671	12056183
10:120445495|120467099	10	120445495	120467099
10:120454653|120489922	10	120454653	120489922
10:120460818|120489922	10	120460818	120489922
10:120488807|120489922	10	120488807	120489922
10:120824911|120825082	10	120824911	120825082
10:120824911|120833449	10	120824911	120833449
10:120832953|120840224	10	120832953	120840224
10:120920427|120921926	10	120920427	120921926
10:12123471|12126750	10	12123471	12126750
10:12123471|12129728	10	12123471	12129728
10:12123471|12131254	10	12123471	12131254
10:12123471|12133683	10	12123471	12133683
10:12123471|12136270	10	12123471	12136270
10:12123471|12139995	10	12123471	12139995
10:12123471|12142261	10	12123471	12142261
10:12123471|12143180	10	12123471	12143180
10:12123471|12150014	10	12123471	12150014
10:12123471|12155063	10	12123471	12155063
10:12123471|12159754	10	12123471	12159754
10:12123471|12162266	10	12123471	12162266
10:12123471|12165757	10	12123471	12165757
10:12126539|12136270	10	12126539	12136270
10:121275021|121286936	10	121275021	121286936
10:12130985|12136270	10	12130985	12136270
10:121335203|121339522	10	121335203	121339522
10:121335203|121340050	10	121335203	121340050
10:121335203|121353025	10	121335203	121353025
10:121335203|121353062	10	121335203	121353062
10:121338238|121347760	10	121338238	121347760
10:12136072|12162266	10	12136072	12162266
10:12148245|12150014	10	12148245	12150014
10:121519369|121540754	10	121519369	121540754
10:12154899|12155063	10	12154899	12155063
10:12159672|12162266	10	12159672	12162266
10:12160748|12160917	10	12160748	12160917
10:12160748|12162266	10	12160748	12162266
10:121662311|121663789	10	121662311	121663789
10:121685548|121693299	10	121685548	121693299
10:121689119|121693299	10	121689119	121693299
10:121931985|121968507	10	121931985	121968507
10:121936761|121968507	10	121936761	121968507
10:121938255|121968507	10	121938255	121968507
10:121940742|121968507	10	121940742	121968507
10:121940742|122053687	10	121940742	122053687
10:121946630|121949705	10	121946630	121949705
10:121946630|121968507	10	121946630	121968507
10:121946630|122047979	10	121946630	122047979
10:121946630|122053687	10	121946630	122053687
10:121946630|122054789	10	121946630	122054789
10:121946630|122071969	10	121946630	122071969
10:121964507|121968507	10	121964507	121968507
10:121964507|122053687	10	121964507	122053687
10:121964507|122054789	10	121964507	122054789
10:12214764|12215812	10	12214764	12215812
10:12240704|12280484	10	12240704	12280484
10:12251966|12252321	10	12251966	12252321
10:12257739|12259466	10	12257739	12259466
10:12257739|12280484	10	12257739	12280484
10:12259360|12280484	10	12259360	12280484
10:122661815|122668396	10	122661815	122668396
10:12272947|12280484	10	12272947	12280484
10:12277047|12280484	10	12277047	12280484
10:12291580|12292468	10	12291580	12292468
10:123243212|123247627	10	123243212	123247627
10:123243212|123263455	10	123243212	123263455
10:123274637|123279683	10	123274637	123279683
10:123298106|123310973	10	123298106	123310973
10:123298106|123325218	10	123298106	123325218
10:123310804|123315059	10	123310804	123315059
10:123310804|123325218	10	123310804	123325218
10:123324016|123325218	10	123324016	123325218
10:123549684|123683844	10	123549684	123683844
10:123596233|123683844	10	123596233	123683844
10:123600597|123683844	10	123600597	123683844
10:123629521|123683844	10	123629521	123683844
10:123658356|123683844	10	123658356	123683844
10:123718839|123721032	10	123718839	123721032
10:123892124|123903221	10	123892124	123903221
10:123969912|123971223	10	123969912	123971223
10:123976142|124013653	10	123976142	124013653
10:124151819|124172561	10	124151819	124172561
10:124151819|124184475	10	124151819	124184475
10:124151819|124186547	10	124151819	124186547
10:124340382|124358613	10	124340382	124358613
10:125771849|125806240	10	125771849	125806240
10:125780772|125806240	10	125780772	125806240
10:125798031|125804435	10	125798031	125804435
10:125798031|125806240	10	125798031	125806240
10:126097111|126100769	10	126097111	126100769
10:126172708|126186697	10	126172708	126186697
10:126176991|126186697	10	126176991	126186697
10:126185530|126186697	10	126185530	126186697
10:126185530|126205840	10	126185530	126205840
10:126370176|126370948	10	126370176	126370948
10:126370176|126384781	10	126370176	126384781
10:126370176|126395456	10	126370176	126395456
10:126384727|126395456	10	126384727	126395456
10:126395205|126395456	10	126395205	126395456
10:126628943|126631876	10	126628943	126631876
10:126628943|126655350	10	126628943	126655350
10:126631026|126631876	10	126631026	126631876
10:126631026|126650977	10	126631026	126650977
10:126631026|126655350	10	126631026	126655350
10:126631026|126662967	10	126631026	126662967
10:126727566|126727724	10	126727566	126727724
10:126727566|126776888	10	126727566	126776888
10:126727566|126799662	10	126727566	126799662
10:126727566|126811437	10	126727566	126811437
10:126776760|126799662	10	126776760	126799662
10:126776760|126811437	10	126776760	126811437
10:126799559|126811437	10	126799559	126811437
10:126799559|126822181	10	126799559	126822181
10:12708735|12833232	10	12708735	12833232
10:127540715|127569640	10	127540715	127569640
10:127540862|127569640	10	127540862	127569640
10:128768966|128788867	10	128768966	128788867
10:128768966|128796513	10	128768966	128796513
10:128768966|128798571	10	128768966	128798571
10:128768966|128836080	10	128768966	128836080
10:128768966|128860040	10	128768966	128860040
10:128768966|128908618	10	128768966	128908618
10:128768966|128926028	10	128768966	128926028
10:128816974|128824688	10	128816974	128824688
10:128829914|128836080	10	128829914	128836080
10:128835983|128841428	10	128835983	128841428
10:128840889|128860040	10	128840889	128860040
10:128850945|128860040	10	128850945	128860040
10:128859932|128908618	10	128859932	128908618
10:128859932|128926028	10	128859932	128926028
10:128904495|128908618	10	128904495	128908618
10:128904495|128926028	10	128904495	128926028
10:128923738|128926028	10	128923738	128926028
10:129895098|129895281	10	129895098	129895281
10:1313150|1321179	10	1313150	1321179
10:13169745|13178897	10	13169745	13178897
10:131943475|131959261	10	131943475	131959261
10:131964771|131969900	10	131964771	131969900
10:131967697|131969900	10	131967697	131969900
10:13233299|13234568	10	13233299	13234568
10:132932642|132944923	10	132932642	132944923
10:13364835|13387028	10	13364835	13387028
10:13370351|13387028	10	13370351	13387028
10:133747962|133758963	10	133747962	133758963
10:133747962|133761295	10	133747962	133761295
10:133757472|133758963	10	133757472	133758963
10:133757599|133761060	10	133757599	133761060
10:13375817|13387028	10	13375817	13387028
10:133758856|133769715	10	133758856	133769715
10:133784142|133787447	10	133784142	133787447
10:133786538|133787447	10	133786538	133787447
10:134421419|134511423	10	134421419	134511423
10:134421419|134523960	10	134421419	134523960
10:134421419|134563349	10	134421419	134563349
10:134503896|134523960	10	134503896	134523960
10:134521817|134523960	10	134521817	134523960
10:135106003|135107273	10	135106003	135107273
10:135111384|135116484	10	135111384	135116484
10:135122915|135123381	10	135122915	135123381
10:135209217|135209771	10	135209217	135209771
10:135209217|135215749	10	135209217	135215749
10:135209217|135216277	10	135209217	135216277
10:135211939|135213157	10	135211939	135213157
10:135211939|135213311	10	135211939	135213311
10:135211939|135216277	10	135211939	135216277
10:135215033|135216277	10	135215033	135216277
10:13701323|13705509	10	13701323	13705509
10:13701323|13717044	10	13701323	13717044
10:13705453|13712528	10	13705453	13712528
10:13705453|13717044	10	13705453	13717044
10:14938845|14939516	10	14938845	14939516
10:15290638|15296878	10	15290638	15296878
10:15290638|15326104	10	15290638	15326104
10:15317854|15326104	10	15317854	15326104
10:15325877|15326104	10	15325877	15326104
10:16526336|16528616	10	16526336	16528616
10:16794538|16796988	10	16794538	16796988
10:16794538|16806509	10	16794538	16806509
10:16794538|16824083	10	16794538	16824083
10:17271311|17272709	10	17271311	17272709
10:17645559|17646046	10	17645559	17646046
10:18898774|18905222	10	18898774	18905222
10:19780446|19787575	10	19780446	19787575
10:20500598|20508031	10	20500598	20508031
10:20500598|20534434	10	20500598	20534434
10:21827762|21875277	10	21827762	21875277
10:21884343|22031057	10	21884343	22031057
10:21962279|22002879	10	21962279	22002879
10:21970261|21971186	10	21970261	21971186
10:21970261|22002879	10	21970261	22002879
10:22002701|22002879	10	22002701	22002879
10:22002701|22016857	10	22002701	22016857
10:22002701|22022016	10	22002701	22022016
10:22002701|22024164	10	22002701	22024164
10:22019829|22024164	10	22019829	22024164
10:22193451|22209892	10	22193451	22209892
10:225934|255988	10	225934	255988
10:225934|267296	10	225934	267296
10:22856780|22880710	10	22856780	22880710
10:22880558|22880710	10	22880558	22880710
10:22880558|22898646	10	22880558	22898646
10:24669798|24673352	10	24669798	24673352
10:264395|267296	10	264395	267296
10:27112067|27112234	10	27112067	27112234
10:27349274|27350171	10	27349274	27350171
10:27431316|27434519	10	27431316	27434519
10:27447478|27447615	10	27447478	27447615
10:27447478|27448687	10	27447478	27448687
10:27447478|27454468	10	27447478	27454468
10:27453993|27454468	10	27453993	27454468
10:27456031|27460012	10	27456031	27460012
10:27456031|27462188	10	27456031	27462188
10:27458873|27460012	10	27458873	27460012
10:27458873|27462188	10	27458873	27462188
10:27458873|27470510	10	27458873	27470510
10:27462047|27470510	10	27462047	27470510
10:27507794|27507999	10	27507794	27507999
10:287961|295028	10	287961	295028
10:28872328|28879761	10	28872328	28879761
10:28872328|28884970	10	28872328	28884970
10:29801664|29820217	10	29801664	29820217
10:30315032|30318795	10	30315032	30318795
10:30726105|30740673	10	30726105	30740673
10:3143557|3151672	10	3143557	3151672
10:3160974|3162236	10	3160974	3162236
10:31644073|31676195	10	31644073	31676195
10:31644073|31676727	10	31644073	31676727
10:31644076|31676195	10	31644076	31676195
10:31661947|31676195	10	31661947	31676195
10:31661947|31676727	10	31661947	31676727
10:31661947|31709678	10	31661947	31709678
10:31661947|31750166	10	31661947	31750166
10:31661947|31791437	10	31661947	31791437
10:31662051|31676727	10	31662051	31676727
10:31749966|31791437	10	31749966	31791437
10:3200232|3202522	10	3200232	3202522
10:3201106|3202522	10	3201106	3202522
10:3205917|3209234	10	3205917	3209234
10:32141445|32150586	10	32141445	32150586
10:32197100|32199491	10	32197100	32199491
10:32311068|32324922	10	32311068	32324922
10:32854486|32873232	10	32854486	32873232
10:33200814|33208843	10	33200814	33208843
10:33474556|33486637	10	33474556	33486637
10:33481209|33486637	10	33481209	33486637
10:34558585|34558827	10	34558585	34558827
10:34558585|34573173	10	34558585	34573173
10:34558585|34637043	10	34558585	34637043
10:34620045|34630744	10	34620045	34630744
10:34620045|34649187	10	34620045	34649187
10:34630555|34649187	10	34630555	34649187
10:34636893|34649187	10	34636893	34649187
10:34648075|34649187	10	34648075	34649187
10:34648075|34673182	10	34648075	34673182
10:34661426|34673182	10	34661426	34673182
10:34663802|34673182	10	34663802	34673182
10:34739245|34759191	10	34739245	34759191
10:34739245|34806087	10	34739245	34806087
10:34759013|34806087	10	34759013	34806087
10:34782214|34782653	10	34782214	34782653
10:34985246|34989132	10	34985246	34989132
10:35321363|35322201	10	35321363	35322201
10:35321363|35333796	10	35321363	35333796
10:35321363|35338693	10	35321363	35338693
10:35349802|35360267	10	35349802	35360267
10:35351888|35360267	10	35351888	35360267
10:35426710|35441308	10	35426710	35441308
10:35437296|35441308	10	35437296	35441308
10:35467817|35495979	10	35467817	35495979
10:355971|387269	10	355971	387269
10:355971|391050	10	355971	391050
10:35772332|35805551	10	35772332	35805551
10:35790429|35805551	10	35790429	35805551
10:35790429|35819171	10	35790429	35819171
10:35805451|35814927	10	35805451	35814927
10:35805451|35819171	10	35805451	35819171
10:35805451|35842113	10	35805451	35842113
10:372946|375541	10	372946	375541
10:37442500|37476947	10	37442500	37476947
10:37550792|37553565	10	37550792	37553565
10:38120160|38145265	10	38120160	38145265
10:38120160|38146176	10	38120160	38146176
10:43650345|43654379	10	43650345	43654379
10:43650345|43671480	10	43650345	43671480
10:454866|461828	10	454866	461828
10:465005|468973	10	465005	468973
10:468764|532470	10	468764	532470
10:47121121|47122969	10	47121121	47122969
10:47121121|47122996	10	47121121	47122996
10:47134116|47139994	10	47134116	47139994
10:486811|532470	10	486811	532470
10:4872867|4878001	10	4872867	4878001
10:4872867|4884696	10	4872867	4884696
10:4872867|4889422	10	4872867	4889422
10:4872867|4889491	10	4872867	4889491
10:4872867|4889852	10	4872867	4889852
10:4872867|4915499	10	4872867	4915499
10:4872867|4932115	10	4872867	4932115
10:4872867|4950612	10	4872867	4950612
10:4872867|4951798	10	4872867	4951798
10:4872867|4975522	10	4872867	4975522
10:50098624|50172099	10	50098624	50172099
10:5011014|5141071	10	5011014	5141071
10:5043706|5046040	10	5043706	5046040
10:51040849|51051678	10	51040849	51051678
10:51579128|51581378	10	51579128	51581378
10:51582183|51585599	10	51582183	51585599
10:51584616|51585599	10	51584616	51585599
10:518379|532470	10	518379	532470
10:52193236|52350007	10	52193236	52350007
10:52220433|52226692	10	52220433	52226692
10:52220433|52350007	10	52220433	52350007
10:5762507|5769086	10	5762507	5769086
10:5810176|5842668	10	5810176	5842668
10:5815805|5842668	10	5815805	5842668
10:5827105|5842668	10	5827105	5842668
10:5827815|5842668	10	5827815	5842668
10:5836848|5842668	10	5836848	5842668
10:5944983|5969504	10	5944983	5969504
10:6001717|6002530	10	6001717	6002530
10:6001717|6002718	10	6001717	6002718
10:6008108|6010891	10	6008108	6010891
10:60347975|60380661	10	60347975	60380661
10:60374053|60380661	10	60374053	60380661
10:61819098|61840376	10	61819098	61840376
10:6255586|6259154	10	6255586	6259154
10:63727577|63760080	10	63727577	63760080
10:63759850|63760080	10	63759850	63760080
10:64936057|64944498	10	64936057	64944498
10:64936057|64960437	10	64936057	64960437
10:64944368|64954135	10	64944368	64954135
10:64948928|64975456	10	64948928	64975456
10:64954046|64960437	10	64954046	64960437
10:64954046|64975456	10	64954046	64975456
10:64957171|64975456	10	64957171	64975456
10:64976967|64979743	10	64976967	64979743
10:65369947|65379560	10	65369947	65379560
10:69647175|69651312	10	69647175	69651312
10:69647175|69669199	10	69647175	69669199
10:69648640|69651312	10	69648640	69651312
10:69651160|69669199	10	69651160	69669199
10:69714352|69773943	10	69714352	69773943
10:69714352|69804320	10	69714352	69804320
10:69726440|69773943	10	69726440	69773943
10:69726440|69804320	10	69726440	69804320
10:69747800|69773943	10	69747800	69773943
10:69748420|69773943	10	69748420	69773943
10:69748420|69804320	10	69748420	69804320
10:69750661|69804320	10	69750661	69804320
10:69773783|69833443	10	69773783	69833443
10:69785303|69804315	10	69785303	69804315
10:69785303|69804320	10	69785303	69804320
10:69785303|69826974	10	69785303	69826974
10:69797850|69804320	10	69797850	69804320
10:69966527|69970304	10	69966527	69970304
10:70181982|70182647	10	70181982	70182647
10:70190193|70190417	10	70190193	70190417
10:70191619|70204840	10	70191619	70204840
10:70196768|70218992	10	70196768	70218992
10:70196768|70229920	10	70196768	70229920
10:70209785|70225569	10	70209785	70225569
10:70218861|70225569	10	70218861	70225569
10:70218861|70228063	10	70218861	70228063
10:70218861|70229920	10	70218861	70229920
10:70227880|70229920	10	70227880	70229920
10:70246901|70248386	10	70246901	70248386
10:70246901|70253327	10	70246901	70253327
10:70246901|70266475	10	70246901	70266475
10:70261736|70266475	10	70261736	70266475
10:70263389|70276600	10	70263389	70276600
10:70404455|70406762	10	70404455	70406762
10:70404455|70412351	10	70404455	70412351
10:70404455|70427013	10	70404455	70427013
10:70482212|70497646	10	70482212	70497646
10:70482212|70500418	10	70482212	70500418
10:70496633|70502326	10	70496633	70502326
10:70497602|70500418	10	70497602	70500418
10:70497602|70502326	10	70497602	70502326
10:70500386|70502326	10	70500386	70502326
10:70500386|70507323	10	70500386	70507323
10:70506918|70507323	10	70506918	70507323
10:70507131|70507323	10	70507131	70507323
10:70665982|70670138	10	70665982	70670138
10:70666467|70679737	10	70666467	70679737
10:70719562|70720005	10	70719562	70720005
10:70723047|70726959	10	70723047	70726959
10:70729957|70737444	10	70729957	70737444
10:70733301|70741337	10	70733301	70741337
10:70945743|70951522	10	70945743	70951522
10:70958128|70962799	10	70958128	70962799
10:71136690|71139851	10	71136690	71139851
10:71243447|71244971	10	71243447	71244971
10:71243447|71258152	10	71243447	71258152
10:71243447|71264241	10	71243447	71264241
10:71255350|71265996	10	71255350	71265996
10:71873901|71883853	10	71873901	71883853
10:71874676|71874876	10	71874676	71874876
10:71912019|71920825	10	71912019	71920825
10:71912019|71921687	10	71912019	71921687
10:71912019|71922515	10	71912019	71922515
10:71914844|71920825	10	71914844	71920825
10:7203065|7326052	10	7203065	7326052
10:7230586|7247890	10	7230586	7247890
10:7230586|7269899	10	7230586	7269899
10:7239510|7327916	10	7239510	7327916
10:72604230|72610967	10	72604230	72610967
10:7262373|7269899	10	7262373	7269899
10:7262373|7285667	10	7262373	7285667
10:7262373|7290611	10	7262373	7290611
10:7262373|7318951	10	7262373	7318951
10:7262373|7327916	10	7262373	7327916
10:7269817|7327916	10	7269817	7327916
10:7285520|7290611	10	7285520	7290611
10:7285520|7318951	10	7285520	7318951
10:7285520|7327916	10	7285520	7327916
10:7290510|7327916	10	7290510	7327916
10:7318854|7327916	10	7318854	7327916
10:7318854|7423911	10	7318854	7423911
10:7325866|7327916	10	7325866	7327916
10:73580039|73581722	10	73580039	73581722
10:73887840|73892939	10	73887840	73892939
10:73956569|73956747	10	73956569	73956747
10:73956569|73963282	10	73956569	73963282
10:73956569|73970589	10	73956569	73970589
10:73956569|73973089	10	73956569	73973089
10:73956569|73976692	10	73956569	73976692
10:7405840|7423911	10	7405840	7423911
10:7409611|7412337	10	7409611	7412337
10:7409611|7423911	10	7409611	7423911
10:74100547|74100928	10	74100547	74100928
10:74100547|74103269	10	74100547	74103269
10:7412243|7423911	10	7412243	7423911
10:74310937|74326552	10	74310937	74326552
10:74322653|74326552	10	74322653	74326552
10:74594117|74631338	10	74594117	74631338
10:74776604|74828741	10	74776604	74828741
10:74790029|74813348	10	74790029	74813348
10:74912051|74920309	10	74912051	74920309
10:75147447|75157032	10	75147447	75157032
10:75147447|75160615	10	75147447	75160615
10:75156277|75158143	10	75156277	75158143
10:75156277|75160615	10	75156277	75160615
10:75206250|75239275	10	75206250	75239275
10:75214170|75239275	10	75214170	75239275
10:75227311|75239275	10	75227311	75239275
10:75331179|75336119	10	75331179	75336119
10:75335270|75336119	10	75335270	75336119
10:75529594|75530229	10	75529594	75530229
10:75576781|75583842	10	75576781	75583842
10:75579290|75583842	10	75579290	75583842
10:75830428|75832610	10	75830428	75832610
10:75830428|75834661	10	75830428	75834661
10:75830428|75854219	10	75830428	75854219
10:75848954|75854219	10	75848954	75854219
10:76153899|76158337	10	76153899	76158337
10:76349040|76360251	10	76349040	76360251
10:7657945|7697638	10	7657945	7697638
10:76598441|76603236	10	76598441	76603236
10:76602358|76603236	10	76602358	76603236
10:76666352|76666865	10	76666352	76666865
10:76729418|76748870	10	76729418	76748870
10:76910272|76910864	10	76910272	76910864
10:76910272|76928416	10	76910272	76928416
10:76924403|76928416	10	76924403	76928416
10:7755144|7755485	10	7755144	7755485
10:7838084|7844817	10	7838084	7844817
10:7839010|7844817	10	7839010	7844817
10:79163620|79346216	10	79163620	79346216
10:79613112|79614128	10	79613112	79614128
10:79613112|79628955	10	79613112	79628955
10:79739899|79741317	10	79739899	79741317
10:79741912|79744056	10	79741912	79744056
10:79741912|79750925	10	79741912	79750925
10:79761955|79764646	10	79761955	79764646
10:79761955|79767624	10	79761955	79767624
10:79764474|79770298	10	79764474	79770298
10:80878672|80899534	10	80878672	80899534
10:80878672|80921890	10	80878672	80921890
10:80878672|80976031	10	80878672	80976031
10:80961341|80976031	10	80961341	80976031
10:81070681|81070941	10	81070681	81070941
10:81918856|81935911	10	81918856	81935911
10:82222844|82249070	10	82222844	82249070
10:82228303|82249070	10	82228303	82249070
10:82228338|82249070	10	82228338	82249070
10:82248973|82264534	10	82248973	82264534
10:860682|876917	10	860682	876917
10:86130770|86133571	10	86130770	86133571
10:86177527|86185649	10	86177527	86185649
10:86177527|86198463	10	86177527	86198463
10:86177527|86223772	10	86177527	86223772
10:86177527|86237420	10	86177527	86237420
10:86198038|86237420	10	86198038	86237420
10:86198268|86237420	10	86198268	86237420
10:875325|875534	10	875325	875534
10:875325|890995	10	875325	890995
10:875325|910210	10	875325	910210
10:875325|931700	10	875325	931700
10:87898576|87966405	10	87898576	87966405
10:88203032|88233730	10	88203032	88233730
10:88211724|88221044	10	88211724	88221044
10:88211724|88233730	10	88211724	88233730
10:88212977|88220253	10	88212977	88220253
10:88213413|88230860	10	88213413	88230860
10:88220156|88227263	10	88220156	88227263
10:88230749|88233730	10	88230749	88233730
10:88231965|88233730	10	88231965	88233730
10:882343|890995	10	882343	890995
10:882343|931700	10	882343	931700
10:888872|890995	10	888872	890995
10:888872|931700	10	888872	931700
10:89468953|89475600	10	89468953	89475600
10:89544227|89574369	10	89544227	89574369
10:89624211|89690846	10	89624211	89690846
10:89640057|89712016	10	89640057	89712016
10:89685270|89712016	10	89685270	89712016
10:90661413|90682193	10	90661413	90682193
10:909683|910210	10	909683	910210
10:909683|931700	10	909683	931700
10:910063|931700	10	910063	931700
10:91511103|91522592	10	91511103	91522592
10:915953|931700	10	915953	931700
10:930387|931700	10	930387	931700
10:930387|934997	10	930387	934997
10:930387|936769	10	930387	936769
10:930387|949456	10	930387	949456
10:93185038|93221941	10	93185038	93221941
10:93220184|93221941	10	93220184	93221941
10:93284785|93390623	10	93284785	93390623
10:93579027|93602148	10	93579027	93602148
10:93600318|93602148	10	93600318	93602148
10:93608140|93611093	10	93608140	93611093
10:93702182|93711321	10	93702182	93711321
10:93711160|93713630	10	93711160	93713630
10:93711160|93726514	10	93711160	93726514
10:93751876|93757508	10	93751876	93757508
10:93751876|93768032	10	93751876	93768032
10:93754292|93757508	10	93754292	93757508
10:93754292|93768032	10	93754292	93768032
10:93754292|93773786	10	93754292	93773786
10:93754292|93776222	10	93754292	93776222
10:93756126|93757508	10	93756126	93757508
10:93756126|93768032	10	93756126	93768032
10:93758756|93759185	10	93758756	93759185
10:94268485|94315226	10	94268485	94315226
10:94653106|94659401	10	94653106	94659401
10:94653106|94669388	10	94653106	94669388
10:94653106|94679807	10	94653106	94679807
10:95107374|95109726	10	95107374	95109726
10:95140976|95148911	10	95140976	95148911
10:95353580|95353792	10	95353580	95353792
10:95353580|95360256	10	95353580	95360256
10:95790440|95792009	10	95790440	95792009
10:96005703|96006378	10	96005703	96006378
10:96018557|96018907	10	96018557	96018907
10:96201653|96203180	10	96201653	96203180
10:96201653|96211366	10	96201653	96211366
10:96201653|96234540	10	96201653	96234540
10:96201653|96253204	10	96201653	96253204
10:96207392|96234540	10	96207392	96234540
10:96211315|96234540	10	96211315	96234540
10:96234425|96271411	10	96234425	96271411
10:96269848|96271411	10	96269848	96271411
10:96271340|96282210	10	96271340	96282210
10:96347986|96367783	10	96347986	96367783
10:96997686|97007123	10	96997686	97007123
10:96998325|97007123	10	96998325	97007123
10:97023621|97031541	10	97023621	97031541
10:97250792|97251164	10	97250792	97251164
10:97373499|97381008	10	97373499	97381008
10:97376234|97381008	10	97376234	97381008
10:97386460|97402963	10	97386460	97402963
10:97392716|97393406	10	97392716	97393406
10:97396850|97402963	10	97396850	97402963
10:97582994|97624618	10	97582994	97624618
10:97915083|97920158	10	97915083	97920158
10:98303833|98325183	10	98303833	98325183
10:98303833|98336586	10	98303833	98336586
10:98362037|98363806	10	98362037	98363806
10:98380109|98388250	10	98380109	98388250
10:98383229|98405419	10	98383229	98405419
10:98386465|98405419	10	98386465	98405419
10:98411005|98416691	10	98411005	98416691
10:98469324|98469740	10	98469324	98469740
10:99131830|99148381	10	99131830	99148381
10:99144923|99145750	10	99144923	99145750
10:99148009|99148381	10	99148009	99148381
10:99150180|99153517	10	99150180	99153517
10:99196174|99197507	10	99196174	99197507
10:99196174|99198460	10	99196174	99198460
10:99196948|99197507	10	99196948	99197507
10:99196948|99198460	10	99196948	99198460
10:99220452|99227340	10	99220452	99227340
10:99220452|99228163	10	99220452	99228163
10:99416042|99416731	10	99416042	99416731
10:99416042|99422725	10	99416042	99422725
10:99416042|99424741	10	99416042	99424741
10:99502851|99510227	10	99502851	99510227
10:99915850|99923154	10	99915850	99923154
10:99915850|99969656	10	99915850	99969656
10:99922640|99923154	10	99922640	99923154
10:99922640|99969656	10	99922640	99969656
10:99967858|99969656	10	99967858	99969656
11:10049999|10064528	11	10049999	10064528
11:102056749|102076805	11	102056749	102076805
11:102056749|102080295	11	102056749	102080295
11:102076624|102080295	11	102076624	102080295
11:102076624|102094483	11	102076624	102094483
11:102221077|102248773	11	102221077	102248773
11:102272344|102322188	11	102272344	102322188
11:102650235|102713310	11	102650235	102713310
11:102936998|102960047	11	102936998	102960047
11:103151077|103158334	11	103151077	103158334
11:103151077|103194718	11	103151077	103194718
11:103173822|103194718	11	103173822	103194718
11:103182607|103194718	11	103182607	103194718
11:105950194|105967620	11	105950194	105967620
11:107260800|107263621	11	107260800	107263621
11:107260800|107289013	11	107260800	107289013
11:107673727|107677602	11	107673727	107677602
11:107673727|107686691	11	107673727	107686691
11:108002634|108005043	11	108002634	108005043
11:108042926|108061227	11	108042926	108061227
11:108055959|108061227	11	108055959	108061227
11:108057209|108061227	11	108057209	108061227
11:108057209|108062917	11	108057209	108062917
11:108095511|108129802	11	108095511	108129802
11:108098322|108100050	11	108098322	108100050
11:108098322|108106561	11	108098322	108106561
11:108098322|108160528	11	108098322	108160528
11:108106397|108119829	11	108106397	108119829
11:108137898|108138069	11	108137898	108138069
11:108170441|108175579	11	108170441	108175579
11:108172375|108175579	11	108172375	108175579
11:108186550|108188248	11	108186550	108188248
11:108186550|108206688	11	108186550	108206688
11:10821637|10821813	11	10821637	10821813
11:10827634|10828366	11	10827634	10828366
11:108559663|108594189	11	108559663	108594189
11:108586606|108594189	11	108586606	108594189
11:110134685|110135599	11	110134685	110135599
11:111228170|111229643	11	111228170	111229643
11:111604939|111605894	11	111604939	111605894
11:111614100|111626174	11	111614100	111626174
11:111622883|111624301	11	111622883	111624301
11:111625223|111626174	11	111625223	111626174
11:111706888|111709101	11	111706888	111709101
11:111706888|111709122	11	111706888	111709122
11:111706888|111724459	11	111706888	111724459
11:111715324|111724459	11	111715324	111724459
11:111715324|111735974	11	111715324	111735974
11:111735904|111739459	11	111735904	111739459
11:111865743|111866288	11	111865743	111866288
11:111899239|111904254	11	111899239	111904254
11:111907997|111910121	11	111907997	111910121
11:111907997|111914257	11	111907997	111914257
11:113669868|113670137	11	113669868	113670137
11:113711320|113725057	11	113711320	113725057
11:11394062|11400811	11	11394062	11400811
11:114314578|114320888	11	114314578	114320888
11:11454168|11470483	11	11454168	11470483
11:11454168|11492819	11	11454168	11492819
11:11470291|11473093	11	11470291	11473093
11:115080294|115111140	11	115080294	115111140
11:115099833|115111140	11	115099833	115111140
11:116633269|116636162	11	116633269	116636162
11:116655094|116655637	11	116655094	116655637
11:116734384|116744352	11	116734384	116744352
11:117023157|117034608	11	117023157	117034608
11:117030650|117034608	11	117030650	117034608
11:117031861|117034608	11	117031861	117034608
11:117052132|117053522	11	117052132	117053522
11:117109317|117110576	11	117109317	117110576
11:118451961|118455359	11	118451961	118455359
11:118453894|118455359	11	118453894	118455359
11:118454524|118455359	11	118454524	118455359
11:118461056|118463571	11	118461056	118463571
11:118625414|118627996	11	118625414	118627996
11:118629483|118634015	11	118629483	118634015
11:118635917|118639060	11	118635917	118639060
11:118656761|118657227	11	118656761	118657227
11:118967852|118971118	11	118967852	118971118
11:119142445|119145663	11	119142445	119145663
11:119144578|119145663	11	119144578	119145663
11:119146707|119168191	11	119146707	119168191
11:119155679|119156276	11	119155679	119156276
11:119167628|119168191	11	119167628	119168191
11:11924810|11951112	11	11924810	11951112
11:119545869|119549475	11	119545869	119549475
11:119991281|119996597	11	119991281	119996597
11:120276827|120278532	11	120276827	120278532
11:120276827|120280159	11	120276827	120280159
11:120276827|120302620	11	120276827	120302620
11:120310838|120316173	11	120310838	120316173
11:120317112|120338017	11	120317112	120338017
11:120335946|120338017	11	120335946	120338017
11:120343759|120348235	11	120343759	120348235
11:120345269|120348235	11	120345269	120348235
11:120346049|120348235	11	120346049	120348235
11:120347370|120348235	11	120347370	120348235
11:120916383|120918376	11	120916383	120918376
11:120916383|120924441	11	120916383	120924441
11:120916383|120930794	11	120916383	120930794
11:120924339|120930794	11	120924339	120930794
11:120983781|121008731	11	120983781	121008731
11:121338545|121340832	11	121338545	121340832
11:121348827|121360819	11	121348827	121360819
11:121348827|121367758	11	121348827	121367758
11:121358741|121360819	11	121358741	121360819
11:121358741|121367758	11	121358741	121367758
11:121383712|121385030	11	121383712	121385030
11:121391366|121403261	11	121391366	121403261
11:121403173|121416138	11	121403173	121416138
11:121403173|121430366	11	121403173	121430366
11:121444950|121454292	11	121444950	121454292
11:121444950|121476280	11	121444950	121476280
11:121454167|121461865	11	121454167	121461865
11:121454167|121466481	11	121454167	121466481
11:121500469|121502186	11	121500469	121502186
11:12159937|12183966	11	12159937	12183966
11:122131015|122165713	11	122131015	122165713
11:122162992|122164314	11	122162992	122164314
11:122162992|122165713	11	122162992	122165713
11:122162992|122193675	11	122162992	122193675
11:122162992|122230690	11	122162992	122230690
11:122646927|122647918	11	122646927	122647918
11:122646927|122650403	11	122646927	122650403
11:122646927|122653930	11	122646927	122653930
11:122646927|122660016	11	122646927	122660016
11:122929564|122929766	11	122929564	122929766
11:123301549|123351601	11	123301549	123351601
11:123344165|123351601	11	123344165	123351601
11:123483469|123485543	11	123483469	123485543
11:124517261|124518071	11	124517261	124518071
11:12525861|12535612	11	12525861	12535612
11:125448845|125450100	11	125448845	125450100
11:125466954|125478184	11	125466954	125478184
11:125472198|125474142	11	125472198	125474142
11:125475524|125478184	11	125475524	125478184
11:125479329|125479484	11	125479329	125479484
11:125514021|125514163	11	125514021	125514163
11:125848199|125893432	11	125848199	125893432
11:125853767|125864947	11	125853767	125864947
11:126073240|126074223	11	126073240	126074223
11:126073240|126075676	11	126073240	126075676
11:126142864|126143349	11	126142864	126143349
11:126275991|126279306	11	126275991	126279306
11:126275991|126283543	11	126275991	126283543
11:12696956|12785981	11	12696956	12785981
11:12785726|12785981	11	12785726	12785981
11:128350086|128360471	11	128350086	128360471
11:128354718|128360471	11	128354718	128360471
11:128426186|128443039	11	128426186	128443039
11:128628010|128638167	11	128628010	128638167
11:128628010|128642880	11	128628010	128642880
11:128628010|128651918	11	128628010	128651918
11:128638013|128651918	11	128638013	128651918
11:12883797|12886447	11	12883797	12886447
11:12889360|12889522	11	12889360	12889522
11:128932175|128997200	11	128932175	128997200
11:128963516|128994789	11	128963516	128994789
11:128963516|128997200	11	128963516	128997200
11:128963516|129034322	11	128963516	129034322
11:128993341|128994789	11	128993341	128994789
11:128993341|128997200	11	128993341	128997200
11:128993341|129034322	11	128993341	129034322
11:129739389|129740156	11	129739389	129740156
11:129979324|129980556	11	129979324	129980556
11:129979324|129992408	11	129979324	129992408
11:129979324|130000061	11	129979324	130000061
11:129996595|130005610	11	129996595	130005610
11:130064044|130064632	11	130064044	130064632
11:130108339|130109791	11	130108339	130109791
11:130130751|130131824	11	130130751	130131824
11:1307232|1311639	11	1307232	1311639
11:1307232|1317024	11	1307232	1317024
11:1309854|1317024	11	1309854	1317024
11:132016176|132016408	11	132016176	132016408
11:132016176|132016811	11	132016176	132016811
11:133786263|133802108	11	133786263	133802108
11:133786381|133788197	11	133786381	133788197
11:133792072|133802108	11	133792072	133802108
11:134045134|134055421	11	134045134	134055421
11:134047114|134064629	11	134047114	134064629
11:134063911|134064633	11	134063911	134064633
11:13435077|13443385	11	13435077	13443385
11:13435077|13466728	11	13435077	13466728
11:14316017|14317401	11	14316017	14317401
11:14839729|14840755	11	14839729	14840755
11:16117542|16133472	11	16117542	16133472
11:16119155|16208501	11	16119155	16208501
11:16205432|16208501	11	16205432	16208501
11:16863094|16892729	11	16863094	16892729
11:17042020|17048529	11	17042020	17048529
11:17153463|17167489	11	17153463	17167489
11:1776180|1778648	11	1776180	1778648
11:17899755|18029623	11	17899755	18029623
11:17899755|18031686	11	17899755	18031686
11:17981017|18029623	11	17981017	18029623
11:17981017|18031686	11	17981017	18031686
11:18010144|18017456	11	18010144	18017456
11:18010144|18029623	11	18010144	18029623
11:18022044|18029623	11	18022044	18029623
11:18305342|18307006	11	18305342	18307006
11:18305342|18308257	11	18305342	18308257
11:18312989|18313566	11	18312989	18313566
11:18312989|18314523	11	18312989	18314523
11:18357924|18358722	11	18357924	18358722
11:18422384|18425358	11	18422384	18425358
11:18524033|18541150	11	18524033	18541150
11:18536225|18537711	11	18536225	18537711
11:18536225|18541150	11	18536225	18541150
11:18568427|18579877	11	18568427	18579877
11:18568427|18588029	11	18568427	18588029
11:19164525|19187932	11	19164525	19187932
11:19848422|19864469	11	19848422	19864469
11:19854030|19864469	11	19854030	19864469
11:19998293|20005793	11	19998293	20005793
11:20065527|20067216	11	20065527	20067216
11:20075626|20083905	11	20075626	20083905
11:20083853|20089944	11	20083853	20089944
11:20083853|20104725	11	20083853	20104725
11:20101610|20104725	11	20101610	20104725
11:20385783|20404804	11	20385783	20404804
11:20409565|20515800	11	20409565	20515800
11:20417349|20419267	11	20417349	20419267
11:20424465|20448411	11	20424465	20448411
11:22696396|22770807	11	22696396	22770807
11:22696396|22777499	11	22696396	22777499
11:22759251|22777499	11	22759251	22777499
11:22856453|22859910	11	22856453	22859910
11:22856453|22942195	11	22856453	22942195
11:230452|233437	11	230452	233437
11:2712967|2716023	11	2712967	2716023
11:27393162|27414065	11	27393162	27414065
11:27393162|27434407	11	27393162	27434407
11:27403735|27407015	11	27403735	27407015
11:27412641|27434407	11	27412641	27434407
11:28056934|28058211	11	28056934	28058211
11:28056934|28084063	11	28056934	28084063
11:28080473|28080708	11	28080473	28080708
11:28080473|28084063	11	28080473	28084063
11:28080473|28113060	11	28080473	28113060
11:2972489|3000467	11	2972489	3000467
11:2991033|3000467	11	2991033	3000467
11:2997254|3000467	11	2997254	3000467
11:3033425|3041562	11	3033425	3041562
11:30557541|30602041	11	30557541	30602041
11:30601793|30602041	11	30601793	30602041
11:3121388|3147785	11	3121388	3147785
11:31531422|31541638	11	31531422	31541638
11:32608558|32610681	11	32608558	32610681
11:32610140|32610681	11	32610140	32610681
11:32610140|32611187	11	32610140	32611187
11:32611093|32617593	11	32611093	32617593
11:32948703|32949669	11	32948703	32949669
11:32948703|32956981	11	32948703	32956981
11:32948703|32979632	11	32948703	32979632
11:32975403|32979632	11	32975403	32979632
11:33106637|33182915	11	33106637	33182915
11:33163213|33182915	11	33163213	33182915
11:33301303|33309057	11	33301303	33309057
11:33307959|33308498	11	33307959	33308498
11:33307959|33309057	11	33307959	33309057
11:33307959|33327555	11	33307959	33327555
11:33307959|33350179	11	33307959	33350179
11:33572586|33573787	11	33572586	33573787
11:33581295|33605047	11	33581295	33605047
11:34093273|34098189	11	34093273	34098189
11:34101175|34107960	11	34101175	34107960
11:34101175|34111003	11	34101175	34111003
11:34107611|34107960	11	34107611	34107960
11:34107611|34112225	11	34107611	34112225
11:34107611|34113603	11	34107611	34113603
11:34107852|34111003	11	34107852	34111003
11:34110942|34112225	11	34110942	34112225
11:34110942|34113603	11	34110942	34113603
11:34111726|34112225	11	34111726	34112225
11:34111726|34113603	11	34111726	34113603
11:34118026|34118843	11	34118026	34118843
11:34129758|34149146	11	34129758	34149146
11:34144006|34145947	11	34144006	34145947
11:34149046|34152432	11	34149046	34152432
11:34736241|34776154	11	34736241	34776154
11:34969053|34991833	11	34969053	34991833
11:34978931|34999729	11	34978931	34999729
11:34978931|35006275	11	34978931	35006275
11:34991686|35006275	11	34991686	35006275
11:35201920|35208413	11	35201920	35208413
11:35222629|35226187	11	35222629	35226187
11:35222629|35229753	11	35222629	35229753
11:35222629|35231601	11	35222629	35231601
11:35747472|35747711	11	35747472	35747711
11:36103203|36120011	11	36103203	36120011
11:36415396|36424928	11	36415396	36424928
11:36415396|36440853	11	36415396	36440853
11:36415396|36472885	11	36415396	36472885
11:3697334|3697583	11	3697334	3697583
11:3697739|3716836	11	3697739	3716836
11:3712577|3716836	11	3712577	3716836
11:3712577|3727857	11	3712577	3727857
11:3723693|3727857	11	3723693	3727857
11:3726430|3727857	11	3726430	3727857
11:3748460|3774638	11	3748460	3774638
11:3752621|3752808	11	3752621	3752808
11:3752621|3756554	11	3752621	3756554
11:3752621|3765879	11	3752621	3765879
11:3752621|3774638	11	3752621	3774638
11:3756421|3774638	11	3756421	3774638
11:3765739|3774638	11	3765739	3774638
11:3777946|3778768	11	3777946	3778768
11:3784132|3789974	11	3784132	3789974
11:3784132|3797251	11	3784132	3797251
11:3784132|3803375	11	3784132	3803375
11:3789811|3789974	11	3789811	3789974
11:3789811|3794969	11	3789811	3794969
11:3789811|3797251	11	3789811	3797251
11:3792978|3794969	11	3792978	3794969
11:3792978|3797251	11	3792978	3797251
11:3794862|3797251	11	3794862	3797251
11:3877340|3877817	11	3877340	3877817
11:3988782|4045217	11	3988782	4045217
11:3988782|4080626	11	3988782	4080626
11:4076756|4095909	11	4076756	4095909
11:4091256|4091433	11	4091256	4091433
11:4123223|4127453	11	4123223	4127453
11:4123223|4133292	11	4123223	4133292
11:4127276|4127453	11	4127276	4127453
11:43348057|43357544	11	43348057	43357544
11:43400783|43411371	11	43400783	43411371
11:43421438|43429127	11	43421438	43429127
11:43425548|43429127	11	43425548	43429127
11:43425548|43436326	11	43425548	43436326
11:43469552|43472815	11	43469552	43472815
11:43772461|43861614	11	43772461	43861614
11:43819870|43861614	11	43819870	43861614
11:43852526|43861614	11	43852526	43861614
11:43859867|43861614	11	43859867	43861614
11:44129233|44130833	11	44129233	44130833
11:44129233|44135851	11	44129233	44135851
11:44129233|44151688	11	44129233	44151688
11:44129233|44193292	11	44129233	44193292
11:44146339|44151688	11	44146339	44151688
11:45958045|45959863	11	45958045	45959863
11:46001311|46001517	11	46001311	46001517
11:460187|479152	11	460187	479152
11:460187|491324	11	460187	491324
11:46098305|46113774	11	46098305	46113774
11:46439463|46455178	11	46439463	46455178
11:46455024|46456587	11	46455024	46456587
11:46455024|46465148	11	46455024	46465148
11:46515158|46515754	11	46515158	46515754
11:46515158|46529920	11	46515158	46529920
11:46515158|46534363	11	46515158	46534363
11:46515158|46570050	11	46515158	46570050
11:46529741|46529920	11	46529741	46529920
11:46529741|46534363	11	46529741	46534363
11:46529741|46570050	11	46529741	46570050
11:46534277|46570050	11	46534277	46570050
11:46552738|46552999	11	46552738	46552999
11:46552738|46553407	11	46552738	46553407
11:46563495|46570050	11	46563495	46570050
11:46564235|46564948	11	46564235	46564948
11:46565525|46570050	11	46565525	46570050
11:46567070|46567326	11	46567070	46567326
11:46567154|46567326	11	46567154	46567326
11:46567154|46570050	11	46567154	46570050
11:46568663|46570050	11	46568663	46570050
11:46680942|46687069	11	46680942	46687069
11:46700936|46701232	11	46700936	46701232
11:46771824|46775047	11	46771824	46775047
11:46791513|46810323	11	46791513	46810323
11:46801744|46802035	11	46801744	46802035
11:46817144|46831424	11	46817144	46831424
11:46910962|46912045	11	46910962	46912045
11:46914524|46916842	11	46914524	46916842
11:46958103|47074069	11	46958103	47074069
11:46958118|47074069	11	46958118	47074069
11:47008759|47074069	11	47008759	47074069
11:47044890|47074069	11	47044890	47074069
11:47164435|47165112	11	47164435	47165112
11:47176727|47179473	11	47176727	47179473
11:47187819|47189802	11	47187819	47189802
11:47237887|47256223	11	47237887	47256223
11:47237887|47256963	11	47237887	47256963
11:47237887|47260506	11	47237887	47260506
11:47280731|47290136	11	47280731	47290136
11:47281342|47290136	11	47281342	47290136
11:47282792|47283569	11	47282792	47283569
11:47305729|47308085	11	47305729	47308085
11:47330142|47331163	11	47330142	47331163
11:47446158|47446797	11	47446158	47446797
11:47493743|47510576	11	47493743	47510576
11:47493743|47528449	11	47493743	47528449
11:47498398|47504408	11	47498398	47504408
11:47500429|47510576	11	47500429	47510576
11:47504247|47505084	11	47504247	47505084
11:47504247|47510576	11	47504247	47510576
11:47603640|47604020	11	47603640	47604020
11:47644253|47647293	11	47644253	47647293
11:47644253|47648679	11	47644253	47648679
11:47644253|47656286	11	47644253	47656286
11:47647226|47648679	11	47647226	47648679
11:47647226|47653263	11	47647226	47653263
11:47647226|47656286	11	47647226	47656286
11:47648632|47652639	11	47648632	47652639
11:47650505|47652639	11	47650505	47652639
11:47653206|47656286	11	47653206	47656286
11:47744528|47744868	11	47744528	47744868
11:47745580|47772842	11	47745580	47772842
11:47758168|47767798	11	47758168	47767798
11:47774468|47776216	11	47774468	47776216
11:47804625|47808106	11	47804625	47808106
11:47809734|47810163	11	47809734	47810163
11:47813482|47814498	11	47813482	47814498
11:47819331|47820015	11	47819331	47820015
11:47819331|47823482	11	47819331	47823482
11:47843276|47859175	11	47843276	47859175
11:47848627|47859175	11	47848627	47859175
11:47867351|47867591	11	47867351	47867591
11:48131610|48146738	11	48131610	48146738
11:48134299|48152268	11	48134299	48152268
11:48161038|48161328	11	48161038	48161328
11:48164471|48168515	11	48164471	48168515
11:5367003|5368140	11	5367003	5368140
11:57069548|57069998	11	57069548	57069998
11:57176648|57193825	11	57176648	57193825
11:5719545|5727846	11	5719545	5727846
11:57256389|57256865	11	57256389	57256865
11:57258697|57259335	11	57258697	57259335
11:57449894|57456137	11	57449894	57456137
11:57460083|57463515	11	57460083	57463515
11:57460083|57464345	11	57460083	57464345
11:57463392|57464345	11	57463392	57464345
11:57466031|57467869	11	57466031	57467869
11:57563049|57564464	11	57563049	57564464
11:57563049|57569668	11	57563049	57569668
11:581492|582081	11	581492	582081
11:58317259|58318705	11	58317259	58318705
11:58317259|58322413	11	58317259	58322413
11:59406521|59406856	11	59406521	59406856
11:59406521|59410453	11	59406521	59410453
11:59406521|59410508	11	59406521	59410508
11:59408850|59415386	11	59408850	59415386
11:59410353|59415386	11	59410353	59415386
11:59426339|59426942	11	59426339	59426942
11:596923|598502	11	596923	598502
11:60228545|60229771	11	60228545	60229771
11:60687158|60688460	11	60687158	60688460
11:60899892|60906307	11	60899892	60906307
11:61031959|61032684	11	61031959	61032684
11:61031959|61036490	11	61031959	61036490
11:61071337|61079556	11	61071337	61079556
11:61077767|61079308	11	61077767	61079308
11:61079256|61079556	11	61079256	61079556
11:61079256|61081958	11	61079256	61081958
11:61079256|61100480	11	61079256	61100480
11:61089067|61090566	11	61089067	61090566
11:61090483|61099163	11	61090483	61099163
11:61093083|61097546	11	61093083	61097546
11:61094251|61097546	11	61094251	61097546
11:61096835|61097546	11	61096835	61097546
11:61102092|61113418	11	61102092	61113418
11:61105961|61106589	11	61105961	61106589
11:61110046|61110316	11	61110046	61110316
11:61131724|61133688	11	61131724	61133688
11:61131948|61135470	11	61131948	61135470
11:61133517|61133688	11	61133517	61133688
11:61133517|61135470	11	61133517	61135470
11:61133590|61135470	11	61133590	61135470
11:61178410|61179409	11	61178410	61179409
11:61178410|61196762	11	61178410	61196762
11:61188862|61196762	11	61188862	61196762
11:61205097|61205585	11	61205097	61205585
11:61205097|61205592	11	61205097	61205592
11:61205097|61205834	11	61205097	61205834
11:61205097|61207092	11	61205097	61207092
11:61570835|61580825	11	61570835	61580825
11:61571142|61580825	11	61571142	61580825
11:61574136|61578547	11	61574136	61578547
11:61595967|61608197	11	61595967	61608197
11:61595967|61615756	11	61595967	61615756
11:61595967|61615885	11	61595967	61615885
11:61595967|61625002	11	61595967	61625002
11:61595967|61631258	11	61595967	61631258
11:61595967|61632749	11	61595967	61632749
11:61605250|61608197	11	61605250	61608197
11:61605250|61615756	11	61605250	61615756
11:61630444|61631258	11	61630444	61631258
11:61630754|61632749	11	61630754	61632749
11:61645984|61646319	11	61645984	61646319
11:61732244|61734993	11	61732244	61734993
11:61895623|61898062	11	61895623	61898062
11:62287195|62287641	11	62287195	62287641
11:62287444|62288412	11	62287444	62288412
11:62295850|62296932	11	62295850	62296932
11:62303417|62304039	11	62303417	62304039
11:62370621|62379068	11	62370621	62379068
11:62372585|62374571	11	62372585	62374571
11:62396241|62398308	11	62396241	62398308
11:62396241|62407203	11	62396241	62407203
11:62396719|62397414	11	62396719	62397414
11:62400037|62407203	11	62400037	62407203
11:62406455|62407203	11	62406455	62407203
11:6243672|6245937	11	6243672	6245937
11:62460246|62473001	11	62460246	62473001
11:62462040|62470021	11	62462040	62470021
11:62502854|62503036	11	62502854	62503036
11:62502854|62505962	11	62502854	62505962
11:62532654|62533196	11	62532654	62533196
11:62549366|62550297	11	62549366	62550297
11:62606586|62607131	11	62606586	62607131
11:62606586|62607339	11	62606586	62607339
11:62620547|62622912	11	62620547	62622912
11:62621024|62621536	11	62621024	62621536
11:62621024|62622912	11	62621024	62622912
11:62621123|62621272	11	62621123	62621272
11:62621273|62622912	11	62621273	62622912
11:62621490|62622912	11	62621490	62622912
11:62621991|62622688	11	62621991	62622688
11:62621991|62622938	11	62621991	62622938
11:62622360|62622688	11	62622360	62622688
11:62622360|62622912	11	62622360	62622912
11:62622360|62622938	11	62622360	62622938
11:62622443|62622604	11	62622443	62622604
11:62638217|62639141	11	62638217	62639141
11:62638217|62655690	11	62638217	62655690
11:62639049|62644351	11	62639049	62644351
11:62648491|62655690	11	62648491	62655690
11:62649365|62655690	11	62649365	62655690
11:62650380|62653080	11	62650380	62653080
11:62652649|62653080	11	62652649	62653080
11:63357572|63357840	11	63357572	63357840
11:63585277|63586474	11	63585277	63586474
11:63586274|63586474	11	63586274	63586474
11:63714197|63714475	11	63714197	63714475
11:63743732|63743909	11	63743732	63743909
11:63743774|63743925	11	63743774	63743925
11:63918711|63919865	11	63918711	63919865
11:63960550|63964869	11	63960550	63964869
11:63960550|63965446	11	63960550	63965446
11:63960550|63967765	11	63960550	63967765
11:63963117|63965446	11	63963117	63965446
11:64024090|64024236	11	64024090	64024236
11:64799640|64800023	11	64799640	64800023
11:6501440|6501662	11	6501440	6501662
11:65034053|65036200	11	65034053	65036200
11:65034948|65036200	11	65034948	65036200
11:65049141|65063461	11	65049141	65063461
11:65055187|65063461	11	65055187	65063461
11:65061624|65063461	11	65061624	65063461
11:65063011|65063461	11	65063011	65063461
11:6518680|6520169	11	6518680	6520169
11:65190766|65191219	11	65190766	65191219
11:65191160|65191956	11	65191160	65191956
11:65191434|65211534	11	65191434	65211534
11:6519354|6560040	11	6519354	6560040
11:65198240|65205128	11	65198240	65205128
11:65198240|65211534	11	65198240	65211534
11:65200302|65201403	11	65200302	65201403
11:65201950|65205128	11	65201950	65205128
11:65202082|65211534	11	65202082	65211534
11:65202524|65204137	11	65202524	65204137
11:65202524|65205128	11	65202524	65205128
11:65202524|65211534	11	65202524	65211534
11:65202538|65204137	11	65202538	65204137
11:65202538|65205128	11	65202538	65205128
11:65203994|65205128	11	65203994	65205128
11:65204009|65205128	11	65204009	65205128
11:65204009|65211530	11	65204009	65211530
11:65204009|65211534	11	65204009	65211534
11:65205043|65211534	11	65205043	65211534
11:65211421|65293514	11	65211421	65293514
11:65211421|65294344	11	65211421	65294344
11:65266518|65266776	11	65266518	65266776
11:65267160|65268023	11	65267160	65268023
11:65267746|65268121	11	65267746	65268121
11:65267870|65268013	11	65267870	65268013
11:65268122|65268382	11	65268122	65268382
11:65268147|65268290	11	65268147	65268290
11:65268159|65268333	11	65268159	65268333
11:65269792|65271829	11	65269792	65271829
11:65270764|65271547	11	65270764	65271547
11:65271604|65273133	11	65271604	65273133
11:65272136|65273273	11	65272136	65273273
11:65272625|65273422	11	65272625	65273422
11:65272721|65273422	11	65272721	65273422
11:65373232|65375919	11	65373232	65375919
11:65661485|65664477	11	65661485	65664477
11:65829470|65830450	11	65829470	65830450
11:65831099|65835804	11	65831099	65835804
11:65977833|65978730	11	65977833	65978730
11:66006275|66006748	11	66006275	66006748
11:66133407|66133662	11	66133407	66133662
11:66133407|66133702	11	66133407	66133702
11:66133407|66134035	11	66133407	66134035
11:66133407|66137003	11	66133407	66137003
11:66136531|66137003	11	66136531	66137003
11:66204575|66204734	11	66204575	66204734
11:6629831|6632683	11	6629831	6632683
11:66366587|66368020	11	66366587	66368020
11:66407149|66407594	11	66407149	66407594
11:66407171|66407594	11	66407171	66407594
11:66407171|66411611	11	66407171	66411611
11:66520109|66526567	11	66520109	66526567
11:66523824|66526567	11	66523824	66526567
11:66523824|66529921	11	66523824	66529921
11:66524228|66526567	11	66524228	66526567
11:66526514|66529921	11	66526514	66529921
11:66526514|66583670	11	66526514	66583670
11:66526514|66595835	11	66526514	66595835
11:66833367|66834318	11	66833367	66834318
11:66833425|66834308	11	66833425	66834308
11:66837896|66839851	11	66837896	66839851
11:66947550|66975159	11	66947550	66975159
11:66974981|66975159	11	66974981	66975159
11:66974981|66999431	11	66974981	66999431
11:67012660|67013587	11	67012660	67013587
11:67048930|67050289	11	67048930	67050289
11:67049424|67049657	11	67049424	67049657
11:67351605|67354008	11	67351605	67354008
11:67351935|67352243	11	67351935	67352243
11:674536|691598	11	674536	691598
11:67848871|67864597	11	67848871	67864597
11:678694|691598	11	678694	691598
11:68115315|68115711	11	68115315	68115711
11:68115315|68125315	11	68115315	68125315
11:68115315|68133170	11	68115315	68133170
11:68115315|68157520	11	68115315	68157520
11:68115315|68197168	11	68115315	68197168
11:68125118|68133170	11	68125118	68133170
11:68153784|68157520	11	68153784	68157520
11:68153784|68183995	11	68153784	68183995
11:68170951|68174281	11	68170951	68174281
11:68170951|68181480	11	68170951	68181480
11:68170951|68183995	11	68170951	68183995
11:68173992|68174281	11	68173992	68174281
11:68183796|68193655	11	68183796	68193655
11:68190957|68193655	11	68190957	68193655
11:68272613|68305359	11	68272613	68305359
11:68282496|68305359	11	68282496	68305359
11:68286969|68305359	11	68286969	68305359
11:68286969|68315672	11	68286969	68315672
11:68286969|68326147	11	68286969	68326147
11:68312306|68318654	11	68312306	68318654
11:68337216|68363686	11	68337216	68363686
11:68341577|68355492	11	68341577	68355492
11:68350511|68363686	11	68350511	68363686
11:68355395|68370960	11	68355395	68370960
11:68363565|68370960	11	68363565	68370960
11:68367809|68370960	11	68367809	68370960
11:68369331|68370960	11	68369331	68370960
11:68527037|68529155	11	68527037	68529155
11:68527037|68560870	11	68527037	68560870
11:68527693|68529155	11	68527693	68529155
11:68529003|68529155	11	68529003	68529155
11:68529003|68530229	11	68529003	68530229
11:68530095|68564401	11	68530095	68564401
11:68540733|68564401	11	68540733	68564401
11:68548108|68560870	11	68548108	68560870
11:68552283|68552478	11	68552283	68552478
11:68552283|68564401	11	68552283	68564401
11:68552283|68580044	11	68552283	68580044
11:68560783|68562379	11	68560783	68562379
11:68562272|68564401	11	68562272	68564401
11:68564324|68580044	11	68564324	68580044
11:68571468|68575106	11	68571468	68575106
11:68571468|68580044	11	68571468	68580044
11:68574935|68580044	11	68574935	68580044
11:68678908|68679071	11	68678908	68679071
11:6953325|6977013	11	6953325	6977013
11:6962802|6977013	11	6962802	6977013
11:70118279|70208594	11	70118279	70208594
11:70176279|70185412	11	70176279	70185412
11:70176279|70194526	11	70176279	70194526
11:70189775|70194526	11	70189775	70194526
11:70200407|70202360	11	70200407	70202360
11:70200407|70208594	11	70200407	70208594
11:70251371|70253697	11	70251371	70253697
11:70505933|70507783	11	70505933	70507783
11:70505933|70544868	11	70505933	70544868
11:70542966|70544868	11	70542966	70544868
11:70742606|70858384	11	70742606	70858384
11:70820987|70935842	11	70820987	70935842
11:70858166|70858384	11	70858166	70858384
11:70858166|70935842	11	70858166	70935842
11:70884273|70935842	11	70884273	70935842
11:70912542|70935842	11	70912542	70935842
11:70916760|70935842	11	70916760	70935842
11:70935743|70951968	11	70935743	70951968
11:71193047|71208657	11	71193047	71208657
11:71668273|71671937	11	71668273	71671937
11:71671444|71671937	11	71671444	71671937
11:71671796|71671937	11	71671796	71671937
11:71671796|71673335	11	71671796	71673335
11:71671796|71693961	11	71671796	71693961
11:71806015|71806443	11	71806015	71806443
11:71809335|71810302	11	71809335	71810302
11:71809827|71810302	11	71809827	71810302
11:720062|724829	11	720062	724829
11:72418220|72425366	11	72418220	72425366
11:72420915|72422544	11	72420915	72422544
11:72420915|72425366	11	72420915	72425366
11:72423241|72424288	11	72423241	72424288
11:72468812|72470426	11	72468812	72470426
11:72695133|72696161	11	72695133	72696161
11:72695133|72700142	11	72695133	72700142
11:72695133|72726930	11	72695133	72726930
11:72791729|72794785	11	72791729	72794785
11:73056030|73056205	11	73056030	73056205
11:73070879|73072206	11	73070879	73072206
11:73100157|73102268	11	73100157	73102268
11:73130919|73141815	11	73130919	73141815
11:73141735|73179537	11	73141735	73179537
11:73418465|73429763	11	73418465	73429763
11:73418465|73429935	11	73418465	73429935
11:73418465|73431944	11	73418465	73431944
11:73418465|73441868	11	73418465	73441868
11:73427296|73429763	11	73427296	73429763
11:73620444|73627705	11	73620444	73627705
11:73629995|73630450	11	73629995	73630450
11:73785298|73789762	11	73785298	73789762
11:73789160|73789762	11	73789160	73789762
11:73914773|73915490	11	73914773	73915490
11:74500671|74528759	11	74500671	74528759
11:74528641|74529090	11	74528641	74529090
11:75115465|75115610	11	75115465	75115610
11:75115471|75115610	11	75115471	75115610
11:75279776|75280216	11	75279776	75280216
11:75283027|75283229	11	75283027	75283229
11:75562928|75603437	11	75562928	75603437
11:755879|760253	11	755879	760253
11:75590923|75623083	11	75590923	75623083
11:75625816|75626011	11	75625816	75626011
11:75690822|75694557	11	75690822	75694557
11:76162902|76183884	11	76162902	76183884
11:76169227|76175124	11	76169227	76175124
11:76174865|76183884	11	76174865	76183884
11:76207259|76239510	11	76207259	76239510
11:76670023|76709865	11	76670023	76709865
11:77043775|77051808	11	77043775	77051808
11:77043775|77054976	11	77043775	77054976
11:77085373|77103586	11	77085373	77103586
11:77090286|77091039	11	77090286	77091039
11:77330651|77336863	11	77330651	77336863
11:77330651|77340944	11	77330651	77340944
11:77333545|77340944	11	77333545	77340944
11:77336008|77336863	11	77336008	77336863
11:77336008|77340944	11	77336008	77340944
11:77337607|77337846	11	77337607	77337846
11:77386081|77404656	11	77386081	77404656
11:77394755|77396204	11	77394755	77396204
11:77394755|77404656	11	77394755	77404656
11:77433733|77436744	11	77433733	77436744
11:77583198|77583532	11	77583198	77583532
11:77666988|77672184	11	77666988	77672184
11:77666988|77692622	11	77666988	77692622
11:77690042|77692622	11	77690042	77692622
11:77812139|77820627	11	77812139	77820627
11:77812139|77838482	11	77812139	77838482
11:77815026|77815499	11	77815026	77815499
11:77815026|77820627	11	77815026	77820627
11:77815026|77832220	11	77815026	77832220
11:77823696|77838482	11	77823696	77838482
11:77830228|77832220	11	77830228	77832220
11:77830228|77838482	11	77830228	77838482
11:78165016|78282489	11	78165016	78282489
11:78176922|78180359	11	78176922	78180359
11:78176922|78204241	11	78176922	78204241
11:78176922|78239982	11	78176922	78239982
11:78180293|78189729	11	78180293	78189729
11:78180293|78204241	11	78180293	78204241
11:78239888|78282489	11	78239888	78282489
11:78270585|78282489	11	78270585	78282489
11:78277178|78282489	11	78277178	78282489
11:78412571|78413448	11	78412571	78413448
11:82560091|82561547	11	82560091	82561547
11:82560091|82571159	11	82560091	82571159
11:82868743|82869108	11	82868743	82869108
11:82872369|82895950	11	82872369	82895950
11:82917100|82922472	11	82917100	82922472
11:82917100|82947551	11	82917100	82947551
11:82989769|82991303	11	82989769	82991303
11:838445|838585	11	838445	838585
11:847201|850367	11	847201	850367
11:85195027|85195224	11	85195027	85195224
11:85373433|85374645	11	85373433	85374645
11:85685751|85687725	11	85685751	85687725
11:85685751|85689136	11	85685751	85689136
11:85685751|85692271	11	85685751	85692271
11:85685751|85695016	11	85685751	85695016
11:85685751|85714494	11	85685751	85714494
11:85685751|85742653	11	85685751	85742653
11:85685751|85779780	11	85685751	85779780
11:85687666|85692271	11	85687666	85692271
11:85692172|85693031	11	85692172	85693031
11:85692172|85693046	11	85692172	85693046
11:85692172|85695016	11	85692172	85695016
11:85692172|85701442	11	85692172	85701442
11:85692172|85707972	11	85692172	85707972
11:85692172|85742653	11	85692172	85742653
11:85692788|85693031	11	85692788	85693031
11:85692788|85693046	11	85692788	85693046
11:85692788|85695016	11	85692788	85695016
11:85692788|85701442	11	85692788	85701442
11:85692788|85707972	11	85692788	85707972
11:85701293|85742653	11	85701293	85742653
11:85707869|85712201	11	85707869	85712201
11:85707869|85714494	11	85707869	85714494
11:85707869|85718626	11	85707869	85718626
11:85707869|85742653	11	85707869	85742653
11:85707869|85779780	11	85707869	85779780
11:85711686|85742653	11	85711686	85742653
11:85718585|85742653	11	85718585	85742653
11:85720778|85721451	11	85720778	85721451
11:85722073|85742653	11	85722073	85742653
11:85723324|85742653	11	85723324	85742653
11:85733410|85742653	11	85733410	85742653
11:85737334|85742653	11	85737334	85742653
11:85742511|85742653	11	85742511	85742653
11:85960513|85963282	11	85960513	85963282
11:85961338|85967554	11	85961338	85967554
11:85961338|85968638	11	85961338	85968638
11:86157356|86159297	11	86157356	86159297
11:86184934|86185151	11	86184934	86185151
11:86198379|86199503	11	86198379	86199503
11:86267595|86270865	11	86267595	86270865
11:86778736|86782657	11	86778736	86782657
11:86778736|86786828	11	86778736	86786828
11:86778736|86802437	11	86778736	86802437
11:86778736|86807998	11	86778736	86807998
11:86868383|86869813	11	86868383	86869813
11:86868383|86947726	11	86868383	86947726
11:87016978|87029277	11	87016978	87029277
11:87019987|87020523	11	87019987	87020523
11:8728632|8734282	11	8728632	8734282
11:88029329|88042360	11	88029329	88042360
11:8824377|8832882	11	8824377	8832882
11:883148|884169	11	883148	884169
11:883148|893519	11	883148	893519
11:883200|884169	11	883200	884169
11:8832794|8860897	11	8832794	8860897
11:8932991|8941067	11	8932991	8941067
11:9199679|9215228	11	9199679	9215228
11:92085262|92088570	11	92085262	92088570
11:92085262|92258114	11	92085262	92258114
11:9215041|9229179	11	9215041	9229179
11:9225207|9229179	11	9225207	9229179
11:92257800|92258114	11	92257800	92258114
11:93429486|93433352	11	93429486	93433352
11:93454760|93455023	11	93454760	93455023
11:93457420|93458997	11	93457420	93458997
11:93469307|93472497	11	93469307	93472497
11:93488376|93494891	11	93488376	93494891
11:94163077|94180604	11	94163077	94180604
11:9424837|9435958	11	9424837	9435958
11:9430033|9430186	11	9430033	9430186
11:9430033|9435958	11	9430033	9435958
11:9435802|9438695	11	9435802	9438695
11:9435802|9442245	11	9435802	9442245
11:9441958|9442245	11	9441958	9442245
11:9441958|9446809	11	9441958	9446809
11:9450087|9452550	11	9450087	9452550
11:9451221|9452550	11	9451221	9452550
11:9451221|9455393	11	9451221	9455393
11:94528177|94533477	11	94528177	94533477
11:94532556|94533477	11	94532556	94533477
11:9455268|9463744	11	9455268	9463744
11:94554696|94564707	11	94554696	94564707
11:94607131|94607299	11	94607131	94607299
11:9462002|9463744	11	9462002	9463744
11:95532396|95546753	11	95532396	95546753
11:95532396|95552068	11	95532396	95552068
11:95620776|95621425	11	95620776	95621425
11:95718695|95724887	11	95718695	95724887
11:95825056|95826681	11	95825056	95826681
11:977095|981299	11	977095	981299
11:977095|988689	11	977095	988689
11:9861045|9879943	11	9861045	9879943
11:992503|1000598	11	992503	1000598
11:992503|994245	11	992503	994245
11:992503|996225	11	992503	996225
11:9983504|10064528	11	9983504	10064528
11:9989888|10015545	11	9989888	10015545
12:100048845|100219167	12	100048845	100219167
12:100676721|100691953	12	100676721	100691953
12:100985514|101016160	12	100985514	101016160
12:101750332|101750860	12	101750332	101750860
12:101790177|101799759	12	101790177	101799759
12:102107868|102110590	12	102107868	102110590
12:102650993|102709268	12	102650993	102709268
12:102663378|102709268	12	102663378	102709268
12:1034616|1042242	12	1034616	1042242
12:103762167|103762776	12	103762167	103762776
12:104181219|104187775	12	104181219	104187775
12:104376577|104379506	12	104376577	104379506
12:104514178|104517201	12	104514178	104517201
12:104645305|104651857	12	104645305	104651857
12:104682709|104683320	12	104682709	104683320
12:104703537|104733051	12	104703537	104733051
12:104705068|104721449	12	104705068	104721449
12:104705068|104733051	12	104705068	104733051
12:104714869|104733051	12	104714869	104733051
12:104719115|104721449	12	104719115	104721449
12:104719115|104733051	12	104719115	104733051
12:105225713|105255148	12	105225713	105255148
12:105238250|105322472	12	105238250	105322472
12:105255069|105260357	12	105255069	105260357
12:105321751|105322472	12	105321751	105322472
12:105321751|105325569	12	105321751	105325569
12:105582051|105623001	12	105582051	105623001
12:105597481|105605095	12	105597481	105605095
12:105610847|105623001	12	105610847	105623001
12:107236367|107254190	12	107236367	107254190
12:107907700|107914413	12	107907700	107914413
12:107914264|107937916	12	107914264	107937916
12:108133160|108140201	12	108133160	108140201
12:108135998|108140201	12	108135998	108140201
12:108136974|108140201	12	108136974	108140201
12:108138320|108140201	12	108138320	108140201
12:108938915|108942990	12	108938915	108942990
12:109046048|109048186	12	109046048	109048186
12:109046048|109095099	12	109046048	109095099
12:109051080|109095099	12	109051080	109095099
12:109072048|109095099	12	109072048	109095099
12:109094900|109095099	12	109094900	109095099
12:109186062|109186605	12	109186062	109186605
12:109210814|109217137	12	109210814	109217137
12:109212025|109212334	12	109212025	109212334
12:109212025|109217137	12	109212025	109217137
12:109509417|109511337	12	109509417	109511337
12:109539707|109541416	12	109539707	109541416
12:109646970|109660717	12	109646970	109660717
12:109660312|109661709	12	109660312	109661709
12:109687789|109696913	12	109687789	109696913
12:109689851|109692139	12	109689851	109692139
12:109926377|109945540	12	109926377	109945540
12:109926416|109935690	12	109926416	109935690
12:10999644|11001006	12	10999644	11001006
12:110028576|110032986	12	110028576	110032986
12:110385061|110385309	12	110385061	110385309
12:110418757|110421499	12	110418757	110421499
12:110421178|110421499	12	110421178	110421499
12:110426768|110429565	12	110426768	110429565
12:110456150|110471762	12	110456150	110471762
12:110643248|110643485	12	110643248	110643485
12:1107490|1137738	12	1107490	1137738
12:1107490|1250953	12	1107490	1250953
12:110760797|110765822	12	110760797	110765822
12:110764195|110780253	12	110764195	110780253
12:110768875|110769264	12	110768875	110769264
12:110778464|110780253	12	110778464	110780253
12:110819557|110834257	12	110819557	110834257
12:110826317|110834257	12	110826317	110834257
12:110832906|110834257	12	110832906	110834257
12:110893391|110895439	12	110893391	110895439
12:11181000|11273779	12	11181000	11273779
12:11187381|11273779	12	11187381	11273779
12:111907912|111924628	12	111907912	111924628
12:111907912|111926584	12	111907912	111926584
12:111916874|111924628	12	111916874	111924628
12:111916874|111948386	12	111916874	111948386
12:111920591|111924628	12	111920591	111924628
12:111923069|111924628	12	111923069	111924628
12:111923069|111926584	12	111923069	111926584
12:111923069|111948386	12	111923069	111948386
12:111923069|111993723	12	111923069	111993723
12:111923075|111924628	12	111923075	111924628
12:111923075|111948386	12	111923075	111948386
12:111947353|111948386	12	111947353	111948386
12:111947353|111993723	12	111947353	111993723
12:111951161|111957880	12	111951161	111957880
12:111951161|111993723	12	111951161	111993723
12:111956053|111993723	12	111956053	111993723
12:111958686|111963120	12	111958686	111963120
12:111962996|111990781	12	111962996	111990781
12:111990084|111990781	12	111990084	111990781
12:111990084|111993723	12	111990084	111993723
12:111991962|111993723	12	111991962	111993723
12:11199619|11273779	12	11199619	11273779
12:11199619|11276786	12	11199619	11276786
12:11199619|11281962	12	11199619	11281962
12:112130501|112130700	12	112130501	112130700
12:112130501|112147488	12	112130501	112147488
12:112130501|112171872	12	112130501	112171872
12:112143542|112147488	12	112143542	112147488
12:112165766|112165947	12	112165766	112165947
12:112167610|112171872	12	112167610	112171872
12:112171727|112171872	12	112171727	112171872
12:112219722|112221102	12	112219722	112221102
12:112303054|112308984	12	112303054	112308984
12:112305376|112308984	12	112305376	112308984
12:112308075|112308984	12	112308075	112308984
12:112321385|112321572	12	112321385	112321572
12:112370390|112381173	12	112370390	112381173
12:112370390|112429693	12	112370390	112429693
12:112371690|112376014	12	112371690	112376014
12:112371690|112381173	12	112371690	112381173
12:112616735|112617201	12	112616735	112617201
12:112641440|112642427	12	112641440	112642427
12:112641440|112666615	12	112641440	112666615
12:112654096|112654999	12	112654096	112654999
12:112654096|112657293	12	112654096	112657293
12:112657190|112666615	12	112657190	112666615
12:112667502|112669519	12	112667502	112669519
12:112667502|112670889	12	112667502	112670889
12:112676856|112677831	12	112676856	112677831
12:11273609|11276786	12	11273609	11276786
12:11273609|11276922	12	11273609	11276922
12:11273609|11281962	12	11273609	11281962
12:11273609|11285966	12	11273609	11285966
12:112743868|112747473	12	112743868	112747473
12:112743868|112757546	12	112743868	112757546
12:112752261|112757546	12	112752261	112757546
12:112757029|112757546	12	112757029	112757546
12:113384548|113388780	12	113384548	113388780
12:113614645|113618863	12	113614645	113618863
12:113616782|113617810	12	113616782	113617810
12:1136914|1137738	12	1136914	1137738
12:1136914|1225199	12	1136914	1225199
12:113705648|113707650	12	113705648	113707650
12:113705648|113707675	12	113705648	113707675
12:113705648|113711473	12	113705648	113711473
12:113707562|113722576	12	113707562	113722576
12:113710463|113711473	12	113710463	113711473
12:113742126|113745649	12	113742126	113745649
12:113744300|113758491	12	113744300	113758491
12:114255908|114261126	12	114255908	114261126
12:116406745|116406902	12	116406745	116406902
12:116413320|116443798	12	116413320	116443798
12:116434281|116435035	12	116434281	116435035
12:116534474|116549317	12	116534474	116549317
12:116534474|116675510	12	116534474	116675510
12:116642858|116675510	12	116642858	116675510
12:116668238|116675510	12	116668238	116675510
12:116668338|116675510	12	116668338	116675510
12:116669866|116675510	12	116669866	116675510
12:116674626|116675510	12	116674626	116675510
12:116675273|116675510	12	116675273	116675510
12:117178150|117178899	12	117178150	117178899
12:117356336|117402659	12	117356336	117402659
12:117365828|117387511	12	117365828	117387511
12:117365828|117402659	12	117365828	117402659
12:117402502|117402659	12	117402502	117402659
12:117402502|117426674	12	117402502	117426674
12:117423011|117448255	12	117423011	117448255
12:117442241|117448255	12	117442241	117448255
12:117442354|117448255	12	117442354	117448255
12:117476788|117479799	12	117476788	117479799
12:117476788|117484643	12	117476788	117484643
12:117476835|117484643	12	117476835	117484643
12:117513076|117521895	12	117513076	117521895
12:118455800|118465835	12	118455800	118465835
12:118456877|118465835	12	118456877	118465835
12:118511504|118511797	12	118511504	118511797
12:118517151|118533619	12	118517151	118533619
12:118619176|118619412	12	118619176	118619412
12:118627612|118651915	12	118627612	118651915
12:118636856|118651915	12	118636856	118651915
12:118650719|118651915	12	118650719	118651915
12:118671479|118704564	12	118671479	118704564
12:118682699|118693460	12	118682699	118693460
12:118693253|118693460	12	118693253	118693460
12:118823919|118829087	12	118823919	118829087
12:11905384|11955936	12	11905384	11955936
12:11905384|12006495	12	11905384	12006495
12:1192330|1225199	12	1192330	1225199
12:11938160|11938405	12	11938160	11938405
12:11992074|12006495	12	11992074	12006495
12:120138550|120139763	12	120138550	120139763
12:120171969|120220441	12	120171969	120220441
12:12022358|12022903	12	12022358	12022903
12:120436325|120437716	12	120436325	120437716
12:120580311|120580745	12	120580311	120580745
12:120588949|120589195	12	120588949	120589195
12:120592774|120593523	12	120592774	120593523
12:120611457|120611973	12	120611457	120611973
12:120612965|120614020	12	120612965	120614020
12:120612965|120616753	12	120612965	120616753
12:120954370|120960166	12	120954370	120960166
12:120992521|121001746	12	120992521	121001746
12:120992521|121004783	12	120992521	121004783
12:120992521|121009094	12	120992521	121009094
12:120992521|121013491	12	120992521	121013491
12:120995085|120995485	12	120995085	120995485
12:120995085|120998689	12	120995085	120998689
12:120995349|120998689	12	120995349	120998689
12:120998529|121001746	12	120998529	121001746
12:121000748|121001746	12	121000748	121001746
12:121002875|121004783	12	121002875	121004783
12:121002875|121009094	12	121002875	121009094
12:121004628|121009094	12	121004628	121009094
12:121151077|121157831	12	121151077	121157831
12:121154431|121154845	12	121154431	121154845
12:1213916|1225199	12	1213916	1225199
12:121426636|121426835	12	121426636	121426835
12:121659716|121659969	12	121659716	121659969
12:121659716|121660846	12	121659716	121660846
12:121659716|121661237	12	121659716	121661237
12:121666336|121666902	12	121666336	121666902
12:121682376|121683043	12	121682376	121683043
12:121701609|121707384	12	121701609	121707384
12:121706441|121708748	12	121706441	121708748
12:121706441|121712388	12	121706441	121712388
12:121747504|121756227	12	121747504	121756227
12:121747773|121756227	12	121747773	121756227
12:121773336|121784808	12	121773336	121784808
12:121853962|121855714	12	121853962	121855714
12:121853962|121861320	12	121853962	121861320
12:121932382|121958903	12	121932382	121958903
12:1219358|1225199	12	1219358	1225199
12:121970711|121972495	12	121970711	121972495
12:121970711|121987543	12	121970711	121987543
12:121970711|122016851	12	121970711	122016851
12:121972402|121972561	12	121972402	121972561
12:122181535|122199644	12	122181535	122199644
12:122186232|122199644	12	122186232	122199644
12:122190047|122199644	12	122190047	122199644
12:122199555|122213036	12	122199555	122213036
12:122218778|122219098	12	122218778	122219098
12:122332645|122341013	12	122332645	122341013
12:122702813|122709191	12	122702813	122709191
12:12273304|12340053	12	12273304	12340053
12:12274020|12340053	12	12274020	12340053
12:122825300|122826244	12	122825300	122826244
12:12283717|12300490	12	12283717	12300490
12:122861936|122865105	12	122861936	122865105
12:122962388|122962839	12	122962388	122962839
12:123028706|123032516	12	123028706	123032516
12:123052808|123061576	12	123052808	123061576
12:123054228|123058927	12	123054228	123058927
12:123054228|123061576	12	123054228	123061576
12:123062219|123065217	12	123062219	123065217
12:123064452|123065217	12	123064452	123065217
12:123068825|123087790	12	123068825	123087790
12:123078823|123109235	12	123078823	123109235
12:123102890|123103092	12	123102890	123103092
12:123102890|123107154	12	123102890	123107154
12:123102890|123109235	12	123102890	123109235
12:12311763|12318229	12	12311763	12318229
12:12332744|12334373	12	12332744	12334373
12:12332744|12340053	12	12332744	12340053
12:12332744|12356334	12	12332744	12356334
12:123332578|123335844	12	123332578	123335844
12:12339857|12356334	12	12339857	12356334
12:123416739|123419978	12	123416739	123419978
12:123444182|123444869	12	123444182	123444869
12:123678933|123682881	12	123678933	123682881
12:123694603|123712163	12	123694603	123712163
12:123702702|123703046	12	123702702	123703046
12:123740385|123741034	12	123740385	123741034
12:123798167|123800207	12	123798167	123800207
12:123799920|123800207	12	123799920	123800207
12:123818600|123834988	12	123818600	123834988
12:123825535|123834988	12	123825535	123834988
12:123829805|123834988	12	123829805	123834988
12:123829805|123842399	12	123829805	123842399
12:123832576|123834988	12	123832576	123834988
12:123875177|123880979	12	123875177	123880979
12:123968727|123984083	12	123968727	123984083
12:12397196|12397589	12	12397196	12397589
12:123983091|123984083	12	123983091	123984083
12:123983091|124003041	12	123983091	124003041
12:124071294|124074996	12	124071294	124074996
12:124090478|124090706	12	124090478	124090706
12:124090478|124101150	12	124090478	124101150
12:124101058|124102419	12	124101058	124102419
12:124110972|124111703	12	124110972	124111703
12:124110972|124115080	12	124110972	124115080
12:124123811|124137282	12	124123811	124137282
12:124130002|124137282	12	124130002	124137282
12:124132510|124137282	12	124132510	124137282
12:124218473|124221818	12	124218473	124221818
12:124495928|124497022	12	124495928	124497022
12:124832371|124835283	12	124832371	124835283
12:124856568|124862930	12	124856568	124862930
12:124882665|124887104	12	124882665	124887104
12:124904503|124915333	12	124904503	124915333
12:124904503|124922542	12	124904503	124922542
12:124904503|124934413	12	124904503	124934413
12:124904503|124941708	12	124904503	124941708
12:124911168|124922542	12	124911168	124922542
12:124911168|124934413	12	124911168	124934413
12:124911168|124941708	12	124911168	124941708
12:124922476|124941708	12	124922476	124941708
12:124950719|124971114	12	124950719	124971114
12:124968142|124979914	12	124968142	124979914
12:125262797|125272003	12	125262797	125272003
12:125270337|125296452	12	125270337	125296452
12:125270903|125284788	12	125270903	125284788
12:125279741|125294835	12	125279741	125294835
12:125279741|125302253	12	125279741	125302253
12:125284670|125292473	12	125284670	125292473
12:125284670|125294835	12	125284670	125294835
12:125292307|125294835	12	125292307	125294835
12:125292307|125299660	12	125292307	125299660
12:125292307|125302253	12	125292307	125302253
12:125292312|125294835	12	125292312	125294835
12:125294720|125299660	12	125294720	125299660
12:125296416|125299660	12	125296416	125299660
12:125296416|125302253	12	125296416	125302253
12:125298748|125299660	12	125298748	125299660
12:125298748|125302253	12	125298748	125302253
12:125436944|125438757	12	125436944	125438757
12:125441237|125441681	12	125441237	125441681
12:125451339|125451764	12	125451339	125451764
12:125497080|125510773	12	125497080	125510773
12:125587225|125591814	12	125587225	125591814
12:125587225|125599103	12	125587225	125599103
12:125587225|125603311	12	125587225	125603311
12:125833998|125834889	12	125833998	125834889
12:125833998|125900223	12	125833998	125900223
12:12653453|12674397	12	12653453	12674397
12:12672796|12674397	12	12672796	12674397
12:12672796|12707593	12	12672796	12707593
12:129283804|129299615	12	129283804	129299615
12:129285399|129299615	12	129285399	129299615
12:129293333|129299615	12	129293333	129299615
12:130015463|130015750	12	130015463	130015750
12:130184355|130185243	12	130184355	130185243
12:13061177|13062105	12	13061177	13062105
12:131306234|131311812	12	131306234	131311812
12:132464242|132491422	12	132464242	132491422
12:132489622|132491422	12	132489622	132491422
12:132496043|132522641	12	132496043	132522641
12:132551515|132551875	12	132551515	132551875
12:132575394|132594377	12	132575394	132594377
12:132588542|132599090	12	132588542	132599090
12:132625820|132625965	12	132625820	132625965
12:132626395|132626735	12	132626395	132626735
12:132834228|132839211	12	132834228	132839211
12:133083838|133084936	12	133083838	133084936
12:133102320|133104574	12	133102320	133104574
12:133102320|133124618	12	133102320	133124618
12:133148874|133151150	12	133148874	133151150
12:133148874|133153517	12	133148874	133153517
12:133148874|133158852	12	133148874	133158852
12:133214600|133215884	12	133214600	133215884
12:133245397|133248908	12	133245397	133248908
12:133291444|133294706	12	133291444	133294706
12:133297264|133297803	12	133297264	133297803
12:133310971|133312098	12	133310971	133312098
12:133310971|133313651	12	133310971	133313651
12:133324418|133331719	12	133324418	133331719
12:133357384|133360893	12	133357384	133360893
12:133357384|133398897	12	133357384	133398897
12:133362925|133367879	12	133362925	133367879
12:133372438|133390005	12	133372438	133390005
12:133381302|133393398	12	133381302	133393398
12:133381302|133398897	12	133381302	133398897
12:133389893|133398897	12	133389893	133398897
12:133420613|133425310	12	133420613	133425310
12:133428204|133430159	12	133428204	133430159
12:133435654|133435813	12	133435654	133435813
12:133522207|133524856	12	133522207	133524856
12:133617864|133625434	12	133617864	133625434
12:133764458|133768589	12	133764458	133768589
12:133768075|133768589	12	133768075	133768589
12:1372200|1399178	12	1372200	1399178
12:1399018|1399178	12	1399018	1399178
12:1399018|1481143	12	1399018	1481143
[truncated: 15,214 more rows]

## Sheet: CircBase_circRNAs_overlap
10:100155148|100160014	10	100155148	100160014
10:100176817|100205170	10	100176817	100205170
10:101556854|101560320	10	101556854	101560320
10:101556854|101572901	10	101556854	101572901
10:101571293|101572901	10	101571293	101572901
10:101590064|101591888	10	101590064	101591888
10:101590064|101606884	10	101590064	101606884
10:101591368|101601850	10	101591368	101601850
10:101591368|101606884	10	101591368	101606884
10:101594137|101594292	10	101594137	101594292
10:101594137|101601850	10	101594137	101601850
10:101594137|101606884	10	101594137	101606884
10:101601724|101606884	10	101601724	101606884
10:101605440|101606884	10	101605440	101606884
10:101657843|101659823	10	101657843	101659823
10:101659676|101659823	10	101659676	101659823
10:102675756|102685776	10	102675756	102685776
10:102678141|102685776	10	102678141	102685776
10:102683732|102685776	10	102683732	102685776
10:102697159|102698493	10	102697159	102698493
10:102697159|102703885	10	102697159	102703885
10:102697159|102710510	10	102697159	102710510
10:102739605|102740986	10	102739605	102740986
10:102750193|102750767	10	102750193	102750767
10:102750193|102750811	10	102750193	102750811
10:103384502|103436193	10	103384502	103436193
10:103427643|103433430	10	103427643	103433430
10:103427643|103436193	10	103427643	103436193
10:103432672|103433430	10	103432672	103433430
10:103432672|103436193	10	103432672	103436193
10:103552596|103567658	10	103552596	103567658
10:103552596|103570071	10	103552596	103570071
10:103557737|103567658	10	103557737	103567658
10:103557737|103570071	10	103557737	103570071
10:103558599|103560157	10	103558599	103560157
10:103558599|103570071	10	103558599	103570071
10:103565802|103567658	10	103565802	103567658
10:103567487|103567658	10	103567487	103567658
10:103609533|103649247	10	103609533	103649247
10:103649169|103699695	10	103649169	103699695
10:103649169|103717489	10	103649169	103717489
10:103699620|103717489	10	103699620	103717489
10:103699620|103769206	10	103699620	103769206
10:103716354|103717489	10	103716354	103717489
10:103716354|103799882	10	103716354	103799882
10:103724136|103724507	10	103724136	103724507
10:103734969|103750368	10	103734969	103750368
10:103734969|103755112	10	103734969	103755112
10:103750308|103755112	10	103750308	103755112
10:103750308|103766390	10	103750308	103766390
10:103766297|103799882	10	103766297	103799882
10:103783234|103785005	10	103783234	103785005
10:103783234|103789502	10	103783234	103789502
10:103783234|103799882	10	103783234	103799882
10:103784913|103789502	10	103784913	103789502
10:1038429|1046953	10	1038429	1046953
10:103916776|103917971	10	103916776	103917971
10:104018686|104019873	10	104018686	104019873
10:104018686|104103939	10	104018686	104103939
10:104119941|104120152	10	104119941	104120152
10:104122232|104125356	10	104122232	104125356
10:104122232|104130617	10	104122232	104130617
10:104135116|104136885	10	104135116	104136885
10:104135116|104136897	10	104135116	104136897
10:104243917|104245490	10	104243917	104245490
10:104247907|104248895	10	104247907	104248895
10:104247907|104250370	10	104247907	104250370
10:104352339|104359301	10	104352339	104359301
10:1044943|1053068	10	1044943	1053068
10:1046617|1046808	10	1046617	1046808
10:1046617|1053068	10	1046617	1053068
10:104934615|104941085	10	104934615	104941085
10:105106995|105107207	10	105106995	105107207
10:105106995|105108756	10	105106995	105108756
10:105108473|105108756	10	105108473	105108756
10:105197772|105198565	10	105197772	105198565
10:105199503|105200607	10	105199503	105200607
10:1118056|1126416	10	1118056	1126416
10:1118056|1132297	10	1118056	1132297
10:1118056|1142186	10	1118056	1142186
10:1118056|1151207	10	1118056	1151207
10:111860383|111860606	10	111860383	111860606
10:112262479|112266912	10	112262479	112266912
10:112266693|112270354	10	112266693	112270354
10:1125951|1126416	10	1125951	1126416
10:1125951|1132297	10	1125951	1132297
10:112711366|112724819	10	112711366	112724819
10:112711366|112745523	10	112711366	112745523
10:112723883|112724819	10	112723883	112724819
10:112723883|112745523	10	112723883	112745523
10:1130343|1132297	10	1130343	1132297
10:1130343|1142186	10	1130343	1142186
10:1130343|1151207	10	1130343	1151207
10:1130343|1170964	10	1130343	1170964
10:1139392|1142186	10	1139392	1142186
10:1139392|1151207	10	1139392	1151207
10:114286846|114298089	10	114286846	114298089
10:114724315|114799885	10	114724315	114799885
10:114724315|114849299	10	114724315	114849299
10:114799784|114845992	10	114799784	114845992
10:114799784|114849299	10	114799784	114849299
10:114845806|114849299	10	114845806	114849299
10:1149539|1151207	10	1149539	1151207
10:1149542|1151207	10	1149542	1151207
10:1151066|1170964	10	1151066	1170964
10:11560534|11569566	10	11560534	11569566
10:11560534|11639716	10	11560534	11639716
10:11567385|11639716	10	11567385	11639716
10:116225457|116227975	10	116225457	116227975
10:116247717|116251637	10	116247717	116251637
10:116590611|116596005	10	116590611	116596005
10:116590611|116608496	10	116590611	116608496
10:116603500|116608496	10	116603500	116608496
10:116879949|116889297	10	116879949	116889297
10:116879949|116925405	10	116879949	116925405
10:116879949|116931050	10	116879949	116931050
10:116879949|117061553	10	116879949	117061553
10:11789348|11797607	10	11789348	11797607
10:11997231|12006124	10	11997231	12006124
10:12006008|12021164	10	12006008	12021164
10:12021056|12056183	10	12021056	12056183
10:12039671|12056183	10	12039671	12056183
10:120824911|120825082	10	120824911	120825082
10:120824911|120833449	10	120824911	120833449
10:120832953|120840224	10	120832953	120840224
10:120917180|120920593	10	120917180	120920593
10:120920427|120920593	10	120920427	120920593
10:120920427|120921926	10	120920427	120921926
10:120931894|120934104	10	120931894	120934104
10:120933249|120934104	10	120933249	120934104
10:12123471|12126750	10	12123471	12126750
10:12123471|12129728	10	12123471	12129728
10:12123471|12131254	10	12123471	12131254
10:12123471|12133683	10	12123471	12133683
10:12123471|12136270	10	12123471	12136270
10:12123471|12139995	10	12123471	12139995
10:12123471|12142261	10	12123471	12142261
10:12123471|12143180	10	12123471	12143180
10:12123471|12150014	10	12123471	12150014
10:12123471|12155063	10	12123471	12155063
10:12123471|12159754	10	12123471	12159754
10:12123471|12162266	10	12123471	12162266
10:12123471|12165757	10	12123471	12165757
10:12126539|12136270	10	12126539	12136270
10:121275021|121286936	10	121275021	121286936
10:12130985|12136270	10	12130985	12136270
10:12136072|12162266	10	12136072	12162266
10:12148245|12150014	10	12148245	12150014
10:12154899|12155063	10	12154899	12155063
10:12159672|12162266	10	12159672	12162266
10:12160748|12160917	10	12160748	12160917
10:12160748|12162266	10	12160748	12162266
10:12240704|12280484	10	12240704	12280484
10:12251966|12252321	10	12251966	12252321
10:122618155|122619794	10	122618155	122619794
10:122661815|122668396	10	122661815	122668396
10:123549684|123629553	10	123549684	123629553
10:123549684|123683844	10	123549684	123683844
10:123596233|123629553	10	123596233	123629553
10:123596233|123683844	10	123596233	123683844
10:123600597|123683844	10	123600597	123683844
10:123629521|123683844	10	123629521	123683844
10:123658356|123683844	10	123658356	123683844
10:123670421|123683844	10	123670421	123683844
10:123673305|123683844	10	123673305	123683844
10:123892124|123903221	10	123892124	123903221
10:125771849|125806240	10	125771849	125806240
10:125780772|125806240	10	125780772	125806240
10:125798031|125804435	10	125798031	125804435
10:125798031|125806240	10	125798031	125806240
10:126172708|126186697	10	126172708	126186697
10:126176991|126186697	10	126176991	126186697
10:126185530|126186697	10	126185530	126186697
10:126185530|126205840	10	126185530	126205840
10:126370176|126370948	10	126370176	126370948
10:126370176|126384781	10	126370176	126384781
10:126370176|126395456	10	126370176	126395456
10:126384727|126395456	10	126384727	126395456
10:126395205|126395456	10	126395205	126395456
10:126628943|126631876	10	126628943	126631876
10:126628943|126655350	10	126628943	126655350
10:126631026|126631876	10	126631026	126631876
10:126631026|126650977	10	126631026	126650977
10:126631026|126655350	10	126631026	126655350
10:126631026|126662967	10	126631026	126662967
10:126662214|126662967	10	126662214	126662967
10:126727566|126727724	10	126727566	126727724
10:126727566|126776888	10	126727566	126776888
10:126727566|126799662	10	126727566	126799662
10:126727566|126811437	10	126727566	126811437
10:126776760|126799662	10	126776760	126799662
10:126776760|126811437	10	126776760	126811437
10:126799559|126811437	10	126799559	126811437
10:126799559|126822181	10	126799559	126822181
10:128768966|128788867	10	128768966	128788867
10:128768966|128796513	10	128768966	128796513
10:128768966|128798571	10	128768966	128798571
10:128768966|128836080	10	128768966	128836080
10:128768966|128860040	10	128768966	128860040
10:128768966|128908618	10	128768966	128908618
10:128768966|128926028	10	128768966	128926028
10:128816974|128824688	10	128816974	128824688
10:128829914|128836080	10	128829914	128836080
10:128835983|128841428	10	128835983	128841428
10:128840889|128860040	10	128840889	128860040
10:128850945|128860040	10	128850945	128860040
10:128859932|128908618	10	128859932	128908618
10:128859932|128926028	10	128859932	128926028
10:128904495|128908618	10	128904495	128908618
10:128904495|128926028	10	128904495	128926028
10:128923738|128926028	10	128923738	128926028
10:129150173|129150329	10	129150173	129150329
10:129895098|129895281	10	129895098	129895281
10:129913192|129914271	10	129913192	129914271
10:131943475|131959261	10	131943475	131959261
10:131964771|131969900	10	131964771	131969900
10:131967697|131969900	10	131967697	131969900
10:13206128|13214765	10	13206128	13214765
10:13214376|13214765	10	13214376	13214765
10:133747962|133758963	10	133747962	133758963
10:133747962|133761295	10	133747962	133761295
10:133757472|133758963	10	133757472	133758963
10:133757599|133761060	10	133757599	133761060
10:133758856|133769715	10	133758856	133769715
10:134421419|134464009	10	134421419	134464009
10:134421419|134511423	10	134421419	134511423
10:134421419|134523960	10	134421419	134523960
10:134421419|134563349	10	134421419	134563349
10:134503896|134523960	10	134503896	134523960
10:134521817|134523960	10	134521817	134523960
10:135106003|135107273	10	135106003	135107273
10:135209217|135215749	10	135209217	135215749
10:135209217|135216277	10	135209217	135216277
10:135211939|135216277	10	135211939	135216277
10:135215033|135216277	10	135215033	135216277
10:14987104|14987564	10	14987104	14987564
10:15858834|15889942	10	15858834	15889942
10:15863655|15889942	10	15863655	15889942
10:15875629|15876615	10	15875629	15876615
10:15875629|15885271	10	15875629	15885271
10:15875629|15889942	10	15875629	15889942
10:16794538|16796988	10	16794538	16796988
10:16794538|16806509	10	16794538	16806509
10:16794538|16824083	10	16794538	16824083
10:17746430|17747740	10	17746430	17747740
10:21827762|21875277	10	21827762	21875277
10:21884343|22031057	10	21884343	22031057
10:21962279|22002879	10	21962279	22002879
10:21970261|21971186	10	21970261	21971186
10:21970261|22002879	10	21970261	22002879
10:22002701|22002879	10	22002701	22002879
10:22002701|22016857	10	22002701	22016857
10:22002701|22022016	10	22002701	22022016
10:22002701|22024164	10	22002701	22024164
10:225934|255988	10	225934	255988
10:225934|267296	10	225934	267296
10:22856780|22880710	10	22856780	22880710
10:22880558|22880710	10	22880558	22880710
10:22880558|22898646	10	22880558	22898646
10:24908402|24918979	10	24908402	24918979
10:264395|267296	10	264395	267296
10:26993606|26994323	10	26993606	26994323
10:27009147|27013056	10	27009147	27013056
10:27349274|27350171	10	27349274	27350171
10:27356086|27381441	10	27356086	27381441
10:27431316|27434519	10	27431316	27434519
10:27447478|27447615	10	27447478	27447615
10:27447478|27448687	10	27447478	27448687
10:27447478|27454468	10	27447478	27454468
10:27453993|27454468	10	27453993	27454468
10:27456031|27460012	10	27456031	27460012
10:27456031|27462188	10	27456031	27462188
10:27458873|27460012	10	27458873	27460012
10:27458873|27462188	10	27458873	27462188
10:27458873|27470510	10	27458873	27470510
10:27462047|27470510	10	27462047	27470510
10:27469882|27470510	10	27469882	27470510
10:28872328|28879761	10	28872328	28879761
10:28872328|28884970	10	28872328	28884970
10:29801664|29820217	10	29801664	29820217
10:30315032|30318795	10	30315032	30318795
10:3143557|3151672	10	3143557	3151672
10:3160974|3162236	10	3160974	3162236
10:31644073|31647262	10	31644073	31647262
10:31644073|31676195	10	31644073	31676195
10:31644073|31676727	10	31644073	31676727
10:31644076|31676195	10	31644076	31676195
10:31661947|31676195	10	31661947	31676195
10:31661947|31676727	10	31661947	31676727
10:31661947|31709678	10	31661947	31709678
10:31661947|31750166	10	31661947	31750166
10:31661947|31791437	10	31661947	31791437
10:31662051|31676727	10	31662051	31676727
10:3200232|3202522	10	3200232	3202522
10:3201106|3202522	10	3201106	3202522
10:3205917|3209234	10	3205917	3209234
10:32197100|32199491	10	32197100	32199491
10:32311068|32324922	10	32311068	32324922
10:32854486|32873232	10	32854486	32873232
10:33200814|33208843	10	33200814	33208843
10:33474556|33486637	10	33474556	33486637
10:33481209|33486637	10	33481209	33486637
10:34558585|34558827	10	34558585	34558827
10:34558585|34573173	10	34558585	34573173
10:34558585|34637043	10	34558585	34637043
10:34620045|34630744	10	34620045	34630744
10:34620045|34649187	10	34620045	34649187
10:34630555|34649187	10	34630555	34649187
10:34636893|34649187	10	34636893	34649187
10:34648075|34649187	10	34648075	34649187
10:34648075|34673182	10	34648075	34673182
10:34661426|34673182	10	34661426	34673182
10:34663802|34673182	10	34663802	34673182
10:34739245|34759191	10	34739245	34759191
10:34739245|34806087	10	34739245	34806087
10:34985246|34989132	10	34985246	34989132
10:35321363|35322201	10	35321363	35322201
10:35321363|35333796	10	35321363	35333796
10:35321363|35338693	10	35321363	35338693
10:35349802|35360267	10	35349802	35360267
10:35351888|35360267	10	35351888	35360267
10:355971|387269	10	355971	387269
10:355971|391050	10	355971	391050
10:35772332|35805551	10	35772332	35805551
10:35790429|35805551	10	35790429	35805551
10:35790429|35819171	10	35790429	35819171
10:35805451|35814927	10	35805451	35814927
10:35805451|35819171	10	35805451	35819171
10:35805451|35842113	10	35805451	35842113
10:372946|375541	10	372946	375541
10:394581|395394	10	394581	395394
10:412215|430086	10	412215	430086
10:454866|461828	10	454866	461828
10:46121399|46122553	10	46121399	46122553
10:46121399|46135411	10	46121399	46135411
10:465005|468973	10	465005	468973
10:468764|532470	10	468764	532470
10:47909170|47909819	10	47909170	47909819
10:486811|532470	10	486811	532470
10:4872867|4878001	10	4872867	4878001
10:4872867|4884696	10	4872867	4884696
10:4872867|4889422	10	4872867	4889422
10:4872867|4889491	10	4872867	4889491
10:4872867|4889852	10	4872867	4889852
10:4872867|4915499	10	4872867	4915499
10:4872867|4932115	10	4872867	4932115
10:4872867|4950612	10	4872867	4950612
10:4872867|4951798	10	4872867	4951798
10:4872867|4975522	10	4872867	4975522
10:4915406|4950612	10	4915406	4950612
10:4915406|4951798	10	4915406	4951798
10:4915406|4975522	10	4915406	4975522
10:4950543|4951798	10	4950543	4951798
10:49533940|49618211	10	49533940	49618211
10:49609655|49613024	10	49609655	49613024
10:49609655|49618211	10	49609655	49618211
10:5011014|5141071	10	5011014	5141071
10:5043706|5046040	10	5043706	5046040
10:51040849|51051678	10	51040849	51051678
10:51579128|51581378	10	51579128	51581378
10:51582183|51585599	10	51582183	51585599
10:51761756|51767836	10	51761756	51767836
10:518379|532470	10	518379	532470
10:52193236|52350007	10	52193236	52350007
10:52220433|52226692	10	52220433	52226692
10:52220433|52350007	10	52220433	52350007
10:52279591|52350007	10	52279591	52350007
10:5751493|5756170	10	5751493	5756170
10:5762507|5769086	10	5762507	5769086
10:5810176|5842668	10	5810176	5842668
10:5815805|5842668	10	5815805	5842668
10:5827105|5842668	10	5827105	5842668
10:5827815|5842668	10	5827815	5842668
10:5836848|5842668	10	5836848	5842668
10:5843223|5843421	10	5843223	5843421
10:5851131|5851276	10	5851131	5851276
10:5944983|5969504	10	5944983	5969504
10:6255586|6259154	10	6255586	6259154
10:69714352|69773943	10	69714352	69773943
10:69714352|69804320	10	69714352	69804320
10:69726440|69773943	10	69726440	69773943
10:69726440|69804320	10	69726440	69804320
10:69747800|69773943	10	69747800	69773943
10:69748420|69773943	10	69748420	69773943
10:69748420|69804320	10	69748420	69804320
10:69750661|69804320	10	69750661	69804320
10:69773783|69833443	10	69773783	69833443
10:69785303|69804315	10	69785303	69804315
10:69785303|69804320	10	69785303	69804320
10:69785303|69826974	10	69785303	69826974
10:69797850|69804320	10	69797850	69804320
10:70191619|70204840	10	70191619	70204840
10:70196768|70218992	10	70196768	70218992
10:70196768|70229920	10	70196768	70229920
10:70209785|70225569	10	70209785	70225569
10:70218861|70225569	10	70218861	70225569
10:70218861|70228063	10	70218861	70228063
10:70218861|70229920	10	70218861	70229920
10:70227880|70229920	10	70227880	70229920
10:70246901|70248386	10	70246901	70248386
10:70246901|70253327	10	70246901	70253327
10:70246901|70266475	10	70246901	70266475
10:70261736|70266475	10	70261736	70266475
10:70263389|70276600	10	70263389	70276600
10:70482212|70497646	10	70482212	70497646
10:70482212|70500418	10	70482212	70500418
10:70496633|70502326	10	70496633	70502326
10:70497602|70500418	10	70497602	70500418
10:70497602|70502326	10	70497602	70502326
10:70500386|70502326	10	70500386	70502326
10:70500386|70507323	10	70500386	70507323
10:70506918|70507323	10	70506918	70507323
10:70507131|70507323	10	70507131	70507323
10:70723047|70726959	10	70723047	70726959
10:70729957|70737444	10	70729957	70737444
10:70733301|70741337	10	70733301	70741337
10:70945743|70947512	10	70945743	70947512
10:70945743|70951522	10	70945743	70951522
10:70958128|70962799	10	70958128	70962799
10:71136690|71139851	10	71136690	71139851
10:71912019|71920825	10	71912019	71920825
10:71912019|71921687	10	71912019	71921687
10:71912019|71922515	10	71912019	71922515
10:71914844|71920825	10	71914844	71920825
10:71977568|71978573	10	71977568	71978573
10:7203065|7326052	10	7203065	7326052
10:72285679|72291210	10	72285679	72291210
10:7230586|7247890	10	7230586	7247890
10:7230586|7269899	10	7230586	7269899
10:7239510|7327916	10	7239510	7327916
10:7262373|7269899	10	7262373	7269899
10:7262373|7285667	10	7262373	7285667
10:7262373|7290611	10	7262373	7290611
10:7262373|7318951	10	7262373	7318951
10:7262373|7327916	10	7262373	7327916
10:7269817|7327916	10	7269817	7327916
10:7285520|7290611	10	7285520	7290611
10:7285520|7318951	10	7285520	7318951
10:7285520|7327916	10	7285520	7327916
10:7290510|7327916	10	7290510	7327916
10:73103966|73104472	10	73103966	73104472
10:73103966|73111545	10	73103966	73111545
10:7318854|7327916	10	7318854	7327916
10:7318854|7423911	10	7318854	7423911
10:7325866|7327916	10	7325866	7327916
10:73580039|73581722	10	73580039	73581722
10:73956569|73956747	10	73956569	73956747
10:73956569|73963282	10	73956569	73963282
10:73956569|73970589	10	73956569	73970589
10:73956569|73973089	10	73956569	73973089
10:73956569|73976692	10	73956569	73976692
10:7405840|7423911	10	7405840	7423911
10:7409611|7412337	10	7409611	7412337
10:7409611|7423911	10	7409611	7423911
10:74100547|74100928	10	74100547	74100928
10:74100547|74103269	10	74100547	74103269
10:7412243|7423911	10	7412243	7423911
10:74468041|74475660	10	74468041	74475660
10:74468041|74502031	10	74468041	74502031
10:74474869|74475660	10	74474869	74475660
10:74474869|74479203	10	74474869	74479203
10:74474869|74501603	10	74474869	74501603
10:74474869|74502031	10	74474869	74502031
10:74501480|74502031	10	74501480	74502031
10:74520750|74522856	10	74520750	74522856
10:74594117|74631338	10	74594117	74631338
10:74912051|74920309	10	74912051	74920309
10:74914014|74916413	10	74914014	74916413
10:75147447|75157032	10	75147447	75157032
10:75147447|75160615	10	75147447	75160615
10:75156277|75158143	10	75156277	75158143
10:75156277|75160615	10	75156277	75160615
10:75289438|75299351	10	75289438	75299351
10:75296027|75299351	10	75296027	75299351
10:75302561|75302889	10	75302561	75302889
10:75331179|75336119	10	75331179	75336119
10:75335270|75336119	10	75335270	75336119
10:75464744|75481262	10	75464744	75481262
10:75472962|75481262	10	75472962	75481262
10:75478918|75481262	10	75478918	75481262
10:75506388|75506762	10	75506388	75506762
10:75576781|75583842	10	75576781	75583842
10:75579290|75583842	10	75579290	75583842
10:75830428|75832610	10	75830428	75832610
10:75830428|75834661	10	75830428	75834661
10:75830428|75854219	10	75830428	75854219
10:75848954|75854219	10	75848954	75854219
10:76153899|76158337	10	76153899	76158337
10:76349040|76360251	10	76349040	76360251
10:76598441|76603236	10	76598441	76603236
10:76602358|76603236	10	76602358	76603236
10:76910272|76910864	10	76910272	76910864
10:76910272|76928416	10	76910272	76928416
10:76924403|76928416	10	76924403	76928416
10:7838084|7844817	10	7838084	7844817
10:7839010|7844817	10	7839010	7844817
10:79613112|79614128	10	79613112	79614128
10:79613112|79628955	10	79613112	79628955
10:79741912|79750925	10	79741912	79750925
10:79764474|79770298	10	79764474	79770298
10:80878672|80899534	10	80878672	80899534
10:80878672|80921890	10	80878672	80921890
10:80878672|80976031	10	80878672	80976031
10:80961341|80976031	10	80961341	80976031
10:81813152|81816161	10	81813152	81816161
10:860682|876917	10	860682	876917
10:86130770|86133571	10	86130770	86133571
10:86177527|86185649	10	86177527	86185649
10:86177527|86198463	10	86177527	86198463
10:86177527|86223772	10	86177527	86223772
10:86177527|86237420	10	86177527	86237420
10:86198038|86237420	10	86198038	86237420
10:86198268|86237420	10	86198268	86237420
10:875325|875534	10	875325	875534
10:875325|890995	10	875325	890995
10:875325|910210	10	875325	910210
10:875325|931700	10	875325	931700
10:87898576|87966405	10	87898576	87966405
10:88203032|88233730	10	88203032	88233730
10:88211724|88221044	10	88211724	88221044
10:88211724|88233730	10	88211724	88233730
10:88212977|88220253	10	88212977	88220253
10:88213413|88230860	10	88213413	88230860
10:88220156|88227263	10	88220156	88227263
10:88230749|88233730	10	88230749	88233730
10:88231965|88233730	10	88231965	88233730
10:882343|890995	10	882343	890995
10:882343|931700	10	882343	931700
10:88817448|88820582	10	88817448	88820582
10:88817448|88822592	10	88817448	88822592
10:88817448|88827914	10	88817448	88827914
10:888872|890995	10	888872	890995
10:888872|931700	10	888872	931700
10:89468953|89475600	10	89468953	89475600
10:89527430|89536184	10	89527430	89536184
10:89530709|89536184	10	89530709	89536184
10:89536078|89544427	10	89536078	89544427
10:90661413|90682193	10	90661413	90682193
10:909683|910210	10	909683	910210
10:909683|931700	10	909683	931700
10:910063|931700	10	910063	931700
10:915953|931700	10	915953	931700
10:930387|931700	10	930387	931700
10:930387|934997	10	930387	934997
10:930387|936769	10	930387	936769
10:930387|949456	10	930387	949456
10:93185038|93221941	10	93185038	93221941
10:93220184|93221941	10	93220184	93221941
10:93579027|93602148	10	93579027	93602148
10:93711160|93726514	10	93711160	93726514
10:93751876|93757508	10	93751876	93757508
10:93751876|93768032	10	93751876	93768032
10:93754292|93757508	10	93754292	93757508
10:93754292|93768032	10	93754292	93768032
10:93754292|93773786	10	93754292	93773786
10:93754292|93776222	10	93754292	93776222
10:93756126|93757508	10	93756126	93757508
10:93756126|93768032	10	93756126	93768032
10:93758756|93759185	10	93758756	93759185
10:93841077|93851701	10	93841077	93851701
10:93902786|93904869	10	93902786	93904869
10:93902786|93940776	10	93902786	93940776
10:93902786|93952393	10	93902786	93952393
10:94268485|94315226	10	94268485	94315226
10:94653106|94659401	10	94653106	94659401
10:94653106|94669388	10	94653106	94669388
10:94653106|94679807	10	94653106	94679807
10:95107374|95109726	10	95107374	95109726
10:95140976|95148911	10	95140976	95148911
10:95790440|95792009	10	95790440	95792009
10:96005703|96006378	10	96005703	96006378
10:96018557|96018907	10	96018557	96018907
10:96347986|96354611	10	96347986	96354611
10:96347986|96367783	10	96347986	96367783
10:96997686|97007123	10	96997686	97007123
10:96998325|97007123	10	96998325	97007123
10:97023621|97031541	10	97023621	97031541
10:97386460|97402963	10	97386460	97402963
10:97396850|97402963	10	97396850	97402963
10:97810013|97810223	10	97810013	97810223
10:98303833|98325183	10	98303833	98325183
10:98303833|98336586	10	98303833	98336586
10:98667022|98667504	10	98667022	98667504
10:98667022|98711953	10	98667022	98711953
10:98703870|98711953	10	98703870	98711953
10:98708765|98711953	10	98708765	98711953
10:99131830|99148381	10	99131830	99148381
10:99144923|99145750	10	99144923	99145750
10:99148009|99148381	10	99148009	99148381
10:99150180|99150601	10	99150180	99150601
10:99150180|99153517	10	99150180	99153517
10:99196174|99197507	10	99196174	99197507
10:99196174|99198460	10	99196174	99198460
10:99196948|99197507	10	99196948	99197507
10:99196948|99198460	10	99196948	99198460
10:99220452|99227340	10	99220452	99227340
10:99220452|99228163	10	99220452	99228163
10:99236440|99238146	10	99236440	99238146
10:99416042|99416731	10	99416042	99416731
10:99416042|99422725	10	99416042	99422725
10:99416042|99424741	10	99416042	99424741
11:1000432|1003804	11	1000432	1003804
11:10049999|10064528	11	10049999	10064528
11:102056749|102076805	11	102056749	102076805
11:102056749|102080295	11	102056749	102080295
11:102076624|102080295	11	102076624	102080295
11:102076624|102094483	11	102076624	102094483
11:103151077|103158334	11	103151077	103158334
11:103151077|103194718	11	103151077	103194718
11:103173822|103194718	11	103173822	103194718
11:103182607|103194718	11	103182607	103194718
11:106849345|106856857	11	106849345	106856857
11:107673727|107673881	11	107673727	107673881
11:107673727|107677602	11	107673727	107677602
11:107673727|107686691	11	107673727	107686691
11:108042926|108044578	11	108042926	108044578
11:108042926|108047817	11	108042926	108047817
11:108042926|108061227	11	108042926	108061227
11:108046973|108047817	11	108046973	108047817
11:108095511|108129802	11	108095511	108129802
11:108098322|108100050	11	108098322	108100050
11:108098322|108106561	11	108098322	108106561
11:108098322|108160528	11	108098322	108160528
11:108106397|108119829	11	108106397	108119829
11:108137898|108138069	11	108137898	108138069
11:108170441|108175579	11	108170441	108175579
11:108172375|108175579	11	108172375	108175579
11:108186550|108188248	11	108186550	108188248
11:108186550|108206688	11	108186550	108206688
11:10821637|10821813	11	10821637	10821813
11:10827634|10828366	11	10827634	10828366
11:108559663|108594189	11	108559663	108594189
11:108586606|108594189	11	108586606	108594189
11:110007388|110008139	11	110007388	110008139
11:110007388|110030215	11	110007388	110030215
11:110134685|110135599	11	110134685	110135599
11:111907997|111910121	11	111907997	111910121
11:111907997|111914257	11	111907997	111914257
11:11348633|11362551	11	11348633	11362551
11:11394062|11400811	11	11394062	11400811
11:114314578|114320888	11	114314578	114320888
11:116734384|116744352	11	116734384	116744352
11:117023157|117034608	11	117023157	117034608
11:117030650|117034608	11	117030650	117034608
11:117031861|117034608	11	117031861	117034608
11:117052132|117053522	11	117052132	117053522
11:117054495|117054855	11	117054495	117054855
11:117109317|117110576	11	117109317	117110576
11:118245611|118245944	11	118245611	118245944
11:118360507|118363945	11	118360507	118363945
11:118422501|118423050	11	118422501	118423050
11:118422501|118430579	11	118422501	118430579
11:118425174|118430579	11	118425174	118430579
11:118427621|118430579	11	118427621	118430579
11:118451961|118455359	11	118451961	118455359
11:118453894|118455359	11	118453894	118455359
11:118454524|118455359	11	118454524	118455359
11:118656761|118657227	11	118656761	118657227
11:118967852|118971118	11	118967852	118971118
11:119002245|119003929	11	119002245	119003929
11:119003574|119003929	11	119003574	119003929
11:119142445|119145663	11	119142445	119145663
11:119144578|119145663	11	119144578	119145663
11:119146707|119168191	11	119146707	119168191
11:119155679|119156276	11	119155679	119156276
11:119167628|119168191	11	119167628	119168191
11:119545869|119549475	11	119545869	119549475
11:120276827|120278532	11	120276827	120278532
11:120276827|120280159	11	120276827	120280159
11:120276827|120302620	11	120276827	120302620
11:120310838|120316173	11	120310838	120316173
11:120317112|120338017	11	120317112	120338017
11:120335946|120338017	11	120335946	120338017
11:120343759|120348235	11	120343759	120348235
11:120345269|120348235	11	120345269	120348235
11:120346049|120348235	11	120346049	120348235
11:120347370|120348235	11	120347370	120348235
11:120916383|120918376	11	120916383	120918376
11:120916383|120924441	11	120916383	120924441
11:120916383|120930794	11	120916383	120930794
11:120924339|120930794	11	120924339	120930794
11:121444950|121454292	11	121444950	121454292
11:121444950|121476280	11	121444950	121476280
11:121454167|121461865	11	121454167	121461865
11:121454167|121466481	11	121454167	121466481
11:122646927|122647918	11	122646927	122647918
11:122646927|122650403	11	122646927	122650403
11:122646927|122653930	11	122646927	122653930
11:122646927|122660016	11	122646927	122660016
11:123464790|123465546	11	123464790	123465546
11:123464790|123466745	11	123464790	123466745
11:123464790|123474249	11	123464790	123474249
11:123489401|123489932	11	123489401	123489932
11:124517261|124518071	11	124517261	124518071
11:125448845|125450100	11	125448845	125450100
11:125465776|125467014	11	125465776	125467014
11:125466954|125478184	11	125466954	125478184
11:125472198|125474142	11	125472198	125474142
11:125475524|125478184	11	125475524	125478184
11:125479329|125479484	11	125479329	125479484
11:125848199|125893432	11	125848199	125893432
11:125853767|125864947	11	125853767	125864947
11:126275991|126279306	11	126275991	126279306
11:126275991|126283543	11	126275991	126283543
11:12696956|12785981	11	12696956	12785981
11:12785726|12785981	11	12785726	12785981
11:128350086|128360471	11	128350086	128360471
11:128354718|128360471	11	128354718	128360471
11:12883797|12886447	11	12883797	12886447
11:12889360|12889522	11	12889360	12889522
11:128932175|128997200	11	128932175	128997200
11:128963516|128994789	11	128963516	128994789
11:128963516|128997200	11	128963516	128997200
11:128963516|129034322	11	128963516	129034322
11:128993341|128994789	11	128993341	128994789
11:128993341|128997200	11	128993341	128997200
11:128993341|129034322	11	128993341	129034322
11:12934795|12935071	11	12934795	12935071
11:129825407|129827805	11	129825407	129827805
11:129825407|129830977	11	129825407	129830977
11:129827731|129830894	11	129827731	129830894
11:129979324|130000061	11	129979324	130000061
11:129996595|130005610	11	129996595	130005610
11:130108339|130109791	11	130108339	130109791
11:130130751|130131824	11	130130751	130131824
11:1307232|1311639	11	1307232	1311639
11:1307232|1317024	11	1307232	1317024
11:1309854|1317024	11	1309854	1317024
11:13435077|13443385	11	13435077	13443385
11:13435077|13466728	11	13435077	13466728
11:14793483|14810788	11	14793483	14810788
11:16863094|16892729	11	16863094	16892729
11:17153463|17167489	11	17153463	17167489
11:17167215|17167489	11	17167215	17167489
11:17899755|18029623	11	17899755	18029623
11:17899755|18031686	11	17899755	18031686
11:17981017|18029623	11	17981017	18029623
11:17981017|18031686	11	17981017	18031686
11:18010144|18017456	11	18010144	18017456
11:18010144|18029623	11	18010144	18029623
11:18022044|18029623	11	18022044	18029623
11:18305342|18307006	11	18305342	18307006
11:18305342|18308257	11	18305342	18308257
11:18312989|18313566	11	18312989	18313566
11:18312989|18314523	11	18312989	18314523
11:18524033|18531212	11	18524033	18531212
11:18524033|18541150	11	18524033	18541150
11:18528404|18531212	11	18528404	18531212
11:18536225|18537711	11	18536225	18537711
11:18536225|18541150	11	18536225	18541150
11:18591761|18592285	11	18591761	18592285
11:18591761|18600355	11	18591761	18600355
11:18596894|18600355	11	18596894	18600355
11:19998293|20005793	11	19998293	20005793
11:20065527|20067216	11	20065527	20067216
11:20075626|20083905	11	20075626	20083905
11:20083853|20089944	11	20083853	20089944
11:20083853|20104725	11	20083853	20104725
11:20101610|20104725	11	20101610	20104725
11:20385783|20404804	11	20385783	20404804
11:20409565|20515800	11	20409565	20515800
11:20424465|20448411	11	20424465	20448411
11:22225350|22249132	11	22225350	22249132
11:22225350|22261230	11	22225350	22261230
11:22225350|22297745	11	22225350	22297745
11:22257709|22261230	11	22257709	22261230
11:230452|233437	11	230452	233437
11:27393162|27414065	11	27393162	27414065
11:27393162|27434407	11	27393162	27434407
11:27395098|27395593	11	27395098	27395593
11:27403735|27407015	11	27403735	27407015
11:27412641|27434407	11	27412641	27434407
11:28056934|28058211	11	28056934	28058211
11:28056934|28084063	11	28056934	28084063
11:28080473|28080708	11	28080473	28080708
11:28080473|28084063	11	28080473	28084063
11:28080473|28113060	11	28080473	28113060
11:28098554|28113060	11	28098554	28113060
11:28232609|28233878	11	28232609	28233878
11:28232609|28255132	11	28232609	28255132
11:28249542|28250478	11	28249542	28250478
11:28249542|28252532	11	28249542	28252532
11:28250418|28252532	11	28250418	28252532
11:28250418|28255132	11	28250418	28255132
11:2972489|3000467	11	2972489	3000467
11:2991033|3000467	11	2991033	3000467
11:2997254|3000467	11	2997254	3000467
11:3033425|3041562	11	3033425	3041562
11:3038336|3038525	11	3038336	3038525
11:32610140|32611187	11	32610140	32611187
11:32611093|32617593	11	32611093	32617593
11:32948703|32949669	11	32948703	32949669
11:32948703|32956981	11	32948703	32956981
11:32948703|32979632	11	32948703	32979632
11:33087376|33090405	11	33087376	33090405
11:33106637|33182915	11	33106637	33182915
11:33127113|33127610	11	33127113	33127610
11:33301303|33309057	11	33301303	33309057
11:33305723|33306187	11	33305723	33306187
11:33307959|33308498	11	33307959	33308498
11:33307959|33309057	11	33307959	33309057
11:33307959|33327555	11	33307959	33327555
11:33307959|33350179	11	33307959	33350179
11:33368839|33370833	11	33368839	33370833
11:33572586|33573787	11	33572586	33573787
11:33581295|33605047	11	33581295	33605047
11:34093273|34098189	11	34093273	34098189
11:34101175|34107960	11	34101175	34107960
11:34101175|34111003	11	34101175	34111003
11:34107611|34107960	11	34107611	34107960
11:34107611|34112225	11	34107611	34112225
11:34107611|34113603	11	34107611	34113603
11:34107852|34111003	11	34107852	34111003
11:34110942|34112225	11	34110942	34112225
11:34110942|34113603	11	34110942	34113603
11:34111726|34112225	11	34111726	34112225
11:34111726|34113603	11	34111726	34113603
11:34129758|34149146	11	34129758	34149146
11:34139727|34140050	11	34139727	34140050
11:34149046|34152432	11	34149046	34152432
11:34175812|34176316	11	34175812	34176316
11:34969053|34991833	11	34969053	34991833
11:34978931|34999729	11	34978931	34999729
11:34978931|35006275	11	34978931	35006275
11:34991686|35006275	11	34991686	35006275
11:35222629|35226187	11	35222629	35226187
11:35222629|35229753	11	35222629	35229753
11:35222629|35231601	11	35222629	35231601
11:36103203|36120011	11	36103203	36120011
11:36248635|36248980	11	36248635	36248980
11:3697739|3716836	11	3697739	3716836
11:3712577|3712719	11	3712577	3712719
11:3712577|3714605	11	3712577	3714605
11:3712577|3716836	11	3712577	3716836
11:3712577|3727857	11	3712577	3727857
11:3723693|3727857	11	3723693	3727857
11:3726430|3727857	11	3726430	3727857
11:3748460|3774638	11	3748460	3774638
11:3752621|3752808	11	3752621	3752808
11:3752621|3756554	11	3752621	3756554
11:3752621|3765879	11	3752621	3765879
11:3752621|3774638	11	3752621	3774638
11:3756421|3774638	11	3756421	3774638
11:3765739|3774638	11	3765739	3774638
11:3777946|3778768	11	3777946	3778768
11:3784132|3789974	11	3784132	3789974
11:3784132|3797251	11	3784132	3797251
11:3784132|3803375	11	3784132	3803375
11:3789811|3789974	11	3789811	3789974
11:3789811|3794969	11	3789811	3794969
11:3789811|3797251	11	3789811	3797251
11:3792978|3794969	11	3792978	3794969
11:3792978|3797251	11	3792978	3797251
11:3794862|3797251	11	3794862	3797251
11:3988782|4045217	11	3988782	4045217
11:3988782|4080626	11	3988782	4080626
11:4076756|4080626	11	4076756	4080626
11:4076756|4095909	11	4076756	4095909
11:4091256|4091433	11	4091256	4091433
11:4123223|4127453	11	4123223	4127453
11:4123223|4133292	11	4123223	4133292
11:4127276|4127453	11	4127276	4127453
11:4128665|4133292	11	4128665	4133292
11:4130874|4133292	11	4130874	4133292
11:43421438|43429127	11	43421438	43429127
11:43469552|43472815	11	43469552	43472815
11:43772461|43861614	11	43772461	43861614
11:43819870|43861614	11	43819870	43861614
11:43852526|43861614	11	43852526	43861614
11:43859867|43861614	11	43859867	43861614
11:44129233|44130833	11	44129233	44130833
11:44129233|44135851	11	44129233	44135851
11:44129233|44151688	11	44129233	44151688
11:44129233|44193292	11	44129233	44193292
11:45880282|45882583	11	45880282	45882583
11:46098305|46113774	11	46098305	46113774
11:46439463|46455178	11	46439463	46455178
11:46455024|46456587	11	46455024	46456587
11:46455024|46465148	11	46455024	46465148
11:46515158|46515754	11	46515158	46515754
11:46515158|46529920	11	46515158	46529920
11:46515158|46534363	11	46515158	46534363
11:46515158|46570050	11	46515158	46570050
11:46529741|46529920	11	46529741	46529920
11:46529741|46534363	11	46529741	46534363
11:46529741|46570050	11	46529741	46570050
11:46534277|46570050	11	46534277	46570050
11:46552738|46552999	11	46552738	46552999
11:46552738|46553407	11	46552738	46553407
11:46563495|46570050	11	46563495	46570050
11:46564235|46564948	11	46564235	46564948
11:46565525|46570050	11	46565525	46570050
11:46567070|46567326	11	46567070	46567326
11:46567154|46567326	11	46567154	46567326
11:46567154|46570050	11	46567154	46570050
11:46568663|46570050	11	46568663	46570050
11:46700936|46701232	11	46700936	46701232
11:46749546|46750387	11	46749546	46750387
11:46771824|46775047	11	46771824	46775047
11:46791513|46810323	11	46791513	46810323
11:46801744|46802035	11	46801744	46802035
11:46817144|46831424	11	46817144	46831424
11:46910962|46912045	11	46910962	46912045
11:46914524|46916842	11	46914524	46916842
11:46958103|47074069	11	46958103	47074069
11:46958118|47074069	11	46958118	47074069
11:47008759|47074069	11	47008759	47074069
11:47044890|47074069	11	47044890	47074069
11:47164435|47165112	11	47164435	47165112
11:47176727|47179473	11	47176727	47179473
11:47187819|47189802	11	47187819	47189802
11:47237887|47256223	11	47237887	47256223
11:47237887|47256963	11	47237887	47256963
11:47237887|47260506	11	47237887	47260506
11:47298283|47303304	11	47298283	47303304
11:47303932|47304520	11	47303932	47304520
11:47305729|47308085	11	47305729	47308085
11:47441815|47442278	11	47441815	47442278
11:47444125|47444524	11	47444125	47444524
11:47444125|47444540	11	47444125	47444540
11:47446158|47446797	11	47446158	47446797
11:47493743|47510576	11	47493743	47510576
11:47493743|47528449	11	47493743	47528449
11:47498398|47504408	11	47498398	47504408
11:47500429|47510576	11	47500429	47510576
11:47504247|47505084	11	47504247	47505084
11:47504247|47510576	11	47504247	47510576
11:47505005|47506075	11	47505005	47506075
11:47505941|47510576	11	47505941	47510576
11:47508302|47510576	11	47508302	47510576
11:47603640|47604020	11	47603640	47604020
11:47644253|47647293	11	47644253	47647293
11:47644253|47648679	11	47644253	47648679
11:47644253|47656286	11	47644253	47656286
11:47647226|47648679	11	47647226	47648679
11:47647226|47653263	11	47647226	47653263
11:47647226|47656286	11	47647226	47656286
11:47648632|47652639	11	47648632	47652639
11:47650505|47652639	11	47650505	47652639
11:47653206|47656286	11	47653206	47656286
11:47744528|47744868	11	47744528	47744868
11:47774468|47776216	11	47774468	47776216
11:47809734|47810163	11	47809734	47810163
11:47813482|47814498	11	47813482	47814498
11:47819331|47820015	11	47819331	47820015
11:47819331|47823482	11	47819331	47823482
11:47843276|47859175	11	47843276	47859175
11:47848627|47859175	11	47848627	47859175
11:48131610|48146738	11	48131610	48146738
11:48134299|48152268	11	48134299	48152268
11:48161038|48161328	11	48161038	48161328
11:48164471|48168515	11	48164471	48168515
11:5624476|5624965	11	5624476	5624965
11:57258697|57259335	11	57258697	57259335
11:57261466|57263637	11	57261466	57263637
11:57449894|57456137	11	57449894	57456137
11:57460083|57463515	11	57460083	57463515
11:57460083|57464345	11	57460083	57464345
11:57463392|57464345	11	57463392	57464345
11:58317259|58318705	11	58317259	58318705
11:58317259|58322413	11	58317259	58322413
11:58338029|58338186	11	58338029	58338186
11:59406521|59410453	11	59406521	59410453
11:59406521|59410508	11	59406521	59410508
11:59408850|59415386	11	59408850	59415386
11:59410353|59415386	11	59410353	59415386
11:59426339|59426942	11	59426339	59426942
11:60687158|60688460	11	60687158	60688460
11:61071337|61079556	11	61071337	61079556
11:61077767|61079308	11	61077767	61079308
11:61079256|61079556	11	61079256	61079556
11:61079256|61081958	11	61079256	61081958
11:61079256|61100480	11	61079256	61100480
11:61089067|61090566	11	61089067	61090566
11:61090483|61099163	11	61090483	61099163
11:61093083|61097546	11	61093083	61097546
11:61094251|61097546	11	61094251	61097546
11:61096835|61097546	11	61096835	61097546
11:61102092|61113418	11	61102092	61113418
11:61124002|61124200	11	61124002	61124200
11:61131724|61133688	11	61131724	61133688
11:61131948|61135470	11	61131948	61135470
11:61133517|61133688	11	61133517	61133688
11:61133517|61135470	11	61133517	61135470
11:61133590|61135470	11	61133590	61135470
11:61205097|61205585	11	61205097	61205585
11:61205097|61205592	11	61205097	61205592
11:61205097|61205834	11	61205097	61205834
11:61205097|61207092	11	61205097	61207092
11:61570273|61570931	11	61570273	61570931
11:61570835|61580825	11	61570835	61580825
11:61571142|61580825	11	61571142	61580825
11:61574136|61578547	11	61574136	61578547
11:61579943|61580825	11	61579943	61580825
11:61595967|61608197	11	61595967	61608197
11:61595967|61615756	11	61595967	61615756
11:61595967|61615885	11	61595967	61615885
11:61595967|61625002	11	61595967	61625002
11:61595967|61631258	11	61595967	61631258
11:61595967|61632749	11	61595967	61632749
11:61605250|61608197	11	61605250	61608197
11:61605250|61615756	11	61605250	61615756
11:61630444|61631258	11	61630444	61631258
11:61630754|61632749	11	61630754	61632749
11:62287195|62287641	11	62287195	62287641
11:62287444|62288412	11	62287444	62288412
11:62295850|62296932	11	62295850	62296932
11:62303417|62304039	11	62303417	62304039
11:62370621|62379068	11	62370621	62379068
11:62372585|62374571	11	62372585	62374571
11:62396241|62398308	11	62396241	62398308
11:62396241|62407203	11	62396241	62407203
11:62396719|62397414	11	62396719	62397414
11:62400037|62407203	11	62400037	62407203
11:62406455|62407203	11	62406455	62407203
11:62460246|62473001	11	62460246	62473001
11:62462040|62470021	11	62462040	62470021
11:62532654|62533196	11	62532654	62533196
11:62594627|62595103	11	62594627	62595103
11:62620547|62622912	11	62620547	62622912
11:62621024|62622912	11	62621024	62622912
11:62621273|62622912	11	62621273	62622912
11:62621490|62622912	11	62621490	62622912
11:62621991|62622688	11	62621991	62622688
11:62621991|62622938	11	62621991	62622938
11:62622360|62622688	11	62622360	62622688
11:62622360|62622912	11	62622360	62622912
11:62622360|62622938	11	62622360	62622938
11:62622443|62622604	11	62622443	62622604
11:62638217|62639141	11	62638217	62639141
11:62638217|62655690	11	62638217	62655690
11:62639049|62644351	11	62639049	62644351
11:62648491|62655690	11	62648491	62655690
11:62649365|62655690	11	62649365	62655690
11:62650380|62653080	11	62650380	62653080
11:62652649|62653080	11	62652649	62653080
11:63419408|63420047	11	63419408	63420047
11:63419408|63426724	11	63419408	63426724
11:63486174|63488504	11	63486174	63488504
11:63517463|63517670	11	63517463	63517670
11:63517463|63523642	11	63517463	63523642
11:63585277|63586474	11	63585277	63586474
11:63586274|63586474	11	63586274	63586474
11:63662631|63663105	11	63662631	63663105
11:63743732|63743909	11	63743732	63743909
11:63743774|63743925	11	63743774	63743925
11:63960550|63964869	11	63960550	63964869
11:63960550|63965446	11	63960550	63965446
11:63960550|63967765	11	63960550	63967765
11:63963117|63965446	11	63963117	63965446
11:64024090|64024236	11	64024090	64024236
11:64627396|64627808	11	64627396	64627808
11:64695274|64698061	11	64695274	64698061
11:65049141|65063461	11	65049141	65063461
11:65055187|65063461	11	65055187	65063461
11:65061624|65063461	11	65061624	65063461
11:65063011|65063461	11	65063011	65063461
11:6518680|6520169	11	6518680	6520169
11:6519354|6560040	11	6519354	6560040
11:6530110|6541332	11	6530110	6541332
11:65373232|65375919	11	65373232	65375919
11:6561554|6562286	11	6561554	6562286
11:65977833|65978730	11	65977833	65978730
11:66006275|66006748	11	66006275	66006748
11:66133407|66133662	11	66133407	66133662
11:66133407|66133702	11	66133407	66133702
11:66133407|66134035	11	66133407	66134035
11:66133407|66137003	11	66133407	66137003
11:66136531|66137003	11	66136531	66137003
11:66366587|66368020	11	66366587	66368020
11:66407171|66411611	11	66407171	66411611
11:66436086|66436762	11	66436086	66436762
11:66520109|66526567	11	66520109	66526567
11:66523824|66526567	11	66523824	66526567
11:66523824|66529921	11	66523824	66529921
11:66524228|66526567	11	66524228	66526567
11:66526514|66529921	11	66526514	66529921
11:66526514|66583670	11	66526514	66583670
11:66526514|66595835	11	66526514	66595835
11:66555631|66590145	11	66555631	66590145
11:66563752|66595835	11	66563752	66595835
11:66571466|66590145	11	66571466	66590145
11:66571466|66595835	11	66571466	66595835
11:66583524|66590145	11	66583524	66590145
11:66583524|66595835	11	66583524	66595835
11:66589114|66590145	11	66589114	66590145
11:66589114|66595835	11	66589114	66595835
11:66947550|66975159	11	66947550	66975159
11:66974981|66975159	11	66974981	66975159
11:66974981|66999431	11	66974981	66999431
11:66982811|66983420	11	66982811	66983420
11:66982811|66995634	11	66982811	66995634
11:66985202|66986874	11	66985202	66986874
11:67048930|67050289	11	67048930	67050289
11:67351605|67354008	11	67351605	67354008
11:67351935|67352243	11	67351935	67352243
11:68115315|68115711	11	68115315	68115711
11:68115315|68125315	11	68115315	68125315
11:68115315|68133170	11	68115315	68133170
11:68115315|68157520	11	68115315	68157520
11:68115315|68197168	11	68115315	68197168
11:68125118|68133170	11	68125118	68133170
11:68153784|68157520	11	68153784	68157520
11:68153784|68183995	11	68153784	68183995
11:68170951|68174281	11	68170951	68174281
11:68170951|68181480	11	68170951	68181480
11:68170951|68183995	11	68170951	68183995
11:68173992|68174281	11	68173992	68174281
11:68183796|68193655	11	68183796	68193655
11:68190957|68193655	11	68190957	68193655
11:68272613|68305359	11	68272613	68305359
11:68282496|68305359	11	68282496	68305359
11:68286969|68305359	11	68286969	68305359
11:68286969|68315672	11	68286969	68315672
11:68286969|68326147	11	68286969	68326147
11:68312306|68318654	11	68312306	68318654
11:68337216|68363686	11	68337216	68363686
11:68350511|68363686	11	68350511	68363686
11:68355395|68370960	11	68355395	68370960
11:68363565|68370960	11	68363565	68370960
11:68527037|68529155	11	68527037	68529155
11:68527037|68560870	11	68527037	68560870
11:68527693|68529155	11	68527693	68529155
11:68529003|68529155	11	68529003	68529155
11:68529003|68530229	11	68529003	68530229
11:68530095|68564401	11	68530095	68564401
11:68540733|68564401	11	68540733	68564401
11:68548108|68560870	11	68548108	68560870
11:68552283|68564401	11	68552283	68564401
11:68552283|68580044	11	68552283	68580044
11:68560783|68562379	11	68560783	68562379
11:68562272|68564401	11	68562272	68564401
11:68564324|68580044	11	68564324	68580044
11:68571468|68575106	11	68571468	68575106
11:68571468|68580044	11	68571468	68580044
11:68574935|68580044	11	68574935	68580044
11:70118279|70208594	11	70118279	70208594
11:70176279|70185412	11	70176279	70185412
11:70176279|70194526	11	70176279	70194526
11:70189775|70194526	11	70189775	70194526
11:70200407|70202360	11	70200407	70202360
11:70200407|70208594	11	70200407	70208594
11:70251371|70253697	11	70251371	70253697
11:70644548|70653276	11	70644548	70653276
11:70742606|70765264	11	70742606	70765264
11:70742606|70858384	11	70742606	70858384
11:70820987|70830078	11	70820987	70830078
11:70820987|70935842	11	70820987	70935842
11:70858166|70858384	11	70858166	70858384
11:70858166|70935842	11	70858166	70935842
11:70884273|70935842	11	70884273	70935842
11:70912542|70935842	11	70912542	70935842
11:70916760|70935842	11	70916760	70935842
11:70935743|70951968	11	70935743	70951968
11:71193047|71208657	11	71193047	71208657
11:71201891|71202949	11	71201891	71202949
11:71668273|71671937	11	71668273	71671937
11:71671444|71671937	11	71671444	71671937
11:71671796|71671937	11	71671796	71671937
11:71671796|71673335	11	71671796	71673335
11:71671796|71693961	11	71671796	71693961
11:71693807|71698157	11	71693807	71698157
11:71693807|71701763	11	71693807	71701763
11:71693853|71701763	11	71693853	71701763
11:71809335|71810302	11	71809335	71810302
11:71809827|71810302	11	71809827	71810302
11:72418220|72425366	11	72418220	72425366
11:72420915|72422544	11	72420915	72422544
11:72420915|72425366	11	72420915	72425366
11:72423241|72424288	11	72423241	72424288
11:72468812|72470426	11	72468812	72470426
11:72695133|72696161	11	72695133	72696161
11:72695133|72700142	11	72695133	72700142
11:72695133|72726930	11	72695133	72726930
11:73130919|73141815	11	73130919	73141815
11:73141735|73179537	11	73141735	73179537
11:73418465|73429763	11	73418465	73429763
11:73418465|73429935	11	73418465	73429935
11:73418465|73431944	11	73418465	73431944
11:73418465|73441868	11	73418465	73441868
11:73427296|73429763	11	73427296	73429763
11:73768451|73768589	11	73768451	73768589
11:73785298|73789762	11	73785298	73789762
11:73789160|73789762	11	73789160	73789762
11:73809054|73809300	11	73809054	73809300
11:73829273|73829427	11	73829273	73829427
11:73829273|73834180	11	73829273	73834180
11:73843889|73844602	11	73843889	73844602
11:73843889|73850873	11	73843889	73850873
11:73843889|73872601	11	73843889	73872601
11:73849765|73850873	11	73849765	73850873
11:73984590|73997436	11	73984590	73997436
11:73996854|74000175	11	73996854	74000175
11:74000124|74013637	11	74000124	74013637
11:74570203|74574066	11	74570203	74574066
11:74617284|74618318	11	74617284	74618318
11:75111435|75111582	11	75111435	75111582
11:75115465|75115610	11	75115465	75115610
11:75115471|75115610	11	75115471	75115610
11:75167802|75173934	11	75167802	75173934
11:75562928|75603437	11	75562928	75603437
11:755879|760253	11	755879	760253
11:75590923|75623083	11	75590923	75623083
11:76162902|76183884	11	76162902	76183884
11:76169227|76175124	11	76169227	76175124
11:76174865|76183884	11	76174865	76183884
11:76207259|76239510	11	76207259	76239510
11:76224430|76227356	11	76224430	76227356
11:76224430|76239510	11	76224430	76239510
11:76670023|76709865	11	76670023	76709865
11:76696687|76709865	11	76696687	76709865
11:77043775|77051808	11	77043775	77051808
11:77043775|77054976	11	77043775	77054976
11:77085373|77103586	11	77085373	77103586
11:77090286|77091039	11	77090286	77091039
11:77330651|77336863	11	77330651	77336863
11:77330651|77340944	11	77330651	77340944
11:77333545|77340944	11	77333545	77340944
11:77336008|77336863	11	77336008	77336863
11:77336008|77340944	11	77336008	77340944
11:77337607|77337846	11	77337607	77337846
11:77386081|77404656	11	77386081	77404656
11:77394755|77396204	11	77394755	77396204
11:77394755|77404656	11	77394755	77404656
11:77396150|77404656	11	77396150	77404656
11:77402204|77404656	11	77402204	77404656
11:77666988|77672184	11	77666988	77672184
11:77666988|77692622	11	77666988	77692622
11:77812139|77820627	11	77812139	77820627
11:77812139|77838482	11	77812139	77838482
11:77815026|77815499	11	77815026	77815499
11:77815026|77820627	11	77815026	77820627
11:77815026|77832220	11	77815026	77832220
11:77823696|77838482	11	77823696	77838482
11:77824932|77825438	11	77824932	77825438
11:77830228|77832220	11	77830228	77832220
11:77830228|77838482	11	77830228	77838482
11:78165016|78282489	11	78165016	78282489
11:78176922|78180359	11	78176922	78180359
11:78176922|78204241	11	78176922	78204241
11:78176922|78239982	11	78176922	78239982
11:78180293|78189729	11	78180293	78189729
11:78180293|78204241	11	78180293	78204241
11:78239888|78282489	11	78239888	78282489
11:78270585|78282489	11	78270585	78282489
11:78277178|78282489	11	78277178	78282489
11:82872369|82895950	11	82872369	82895950
11:82917100|82922472	11	82917100	82922472
11:82917100|82947551	11	82917100	82947551
11:82989769|82991303	11	82989769	82991303
11:838445|838585	11	838445	838585
11:84815462|84822779	11	84815462	84822779
11:84821725|84822779	11	84821725	84822779
11:85195027|85195224	11	85195027	85195224
11:85685751|85687725	11	85685751	85687725
11:85685751|85689136	11	85685751	85689136
11:85685751|85692271	11	85685751	85692271
11:85685751|85695016	11	85685751	85695016
11:85685751|85714494	11	85685751	85714494
11:85685751|85742653	11	85685751	85742653
11:85685751|85779780	11	85685751	85779780
11:85687666|85692271	11	85687666	85692271
11:85692172|85693031	11	85692172	85693031
11:85692172|85693046	11	85692172	85693046
11:85692172|85695016	11	85692172	85695016
11:85692172|85701442	11	85692172	85701442
11:85692172|85707972	11	85692172	85707972
11:85692172|85742653	11	85692172	85742653
11:85692788|85693031	11	85692788	85693031
11:85692788|85693046	11	85692788	85693046
11:85692788|85695016	11	85692788	85695016
11:85692788|85701442	11	85692788	85701442
11:85692788|85707972	11	85692788	85707972
11:85701293|85742653	11	85701293	85742653
11:85707869|85712201	11	85707869	85712201
11:85707869|85714494	11	85707869	85714494
11:85707869|85718626	11	85707869	85718626
11:85707869|85742653	11	85707869	85742653
11:85707869|85779780	11	85707869	85779780
11:85711686|85742653	11	85711686	85742653
11:85718585|85742653	11	85718585	85742653
11:85720778|85721451	11	85720778	85721451
11:85722073|85742653	11	85722073	85742653
11:85723324|85742653	11	85723324	85742653
11:85733410|85742653	11	85733410	85742653
11:85737334|85742653	11	85737334	85742653
11:85742511|85742653	11	85742511	85742653
11:85960513|85963282	11	85960513	85963282
11:85961338|85967554	11	85961338	85967554
11:85961338|85968638	11	85961338	85968638
11:86157356|86159297	11	86157356	86159297
11:86184934|86185151	11	86184934	86185151
11:86198379|86199503	11	86198379	86199503
11:86267595|86270865	11	86267595	86270865
11:86778736|86782657	11	86778736	86782657
11:86778736|86786828	11	86778736	86786828
11:86778736|86802437	11	86778736	86802437
11:86778736|86807998	11	86778736	86807998
11:8728632|8734282	11	8728632	8734282
11:8824377|8832882	11	8824377	8832882
11:8832794|8860897	11	8832794	8860897
11:8932991|8941067	11	8932991	8941067
11:9199679|9215228	11	9199679	9215228
11:92085262|92088570	11	92085262	92088570
11:92085262|92258114	11	92085262	92258114
11:9215041|9229179	11	9215041	9229179
11:9225207|9229179	11	9225207	9229179
11:92257800|92258114	11	92257800	92258114
11:94163077|94180604	11	94163077	94180604
11:94178976|94180604	11	94178976	94180604
11:9424837|9435958	11	9424837	9435958
11:9430033|9430186	11	9430033	9430186
11:9430033|9435958	11	9430033	9435958
11:9435802|9438695	11	9435802	9438695
11:9435802|9442245	11	9435802	9442245
11:9441958|9442245	11	9441958	9442245
11:9441958|9446809	11	9441958	9446809
11:9450087|9452550	11	9450087	9452550
11:9451221|9452550	11	9451221	9452550
11:9451221|9455393	11	9451221	9455393
11:94528177|94533477	11	94528177	94533477
11:94532556|94533477	11	94532556	94533477
11:9455268|9463744	11	9455268	9463744
11:94554696|94564707	11	94554696	94564707
11:9462002|9463744	11	9462002	9463744
11:95620776|95621425	11	95620776	95621425
11:977095|981299	11	977095	981299
11:977095|988689	11	977095	988689
11:992503|1000598	11	992503	1000598
11:992503|994245	11	992503	994245
11:992503|996225	11	992503	996225
11:9983504|10064528	11	9983504	10064528
11:9989888|10015545	11	9989888	10015545
12:100048845|100219167	12	100048845	100219167
12:100200182|100219167	12	100200182	100219167
12:100491143|100497729	12	100491143	100497729
12:100496544|100497729	12	100496544	100497729
12:100598718|100599522	12	100598718	100599522
12:100598718|100599535	12	100598718	100599535
12:100598718|100601564	12	100598718	100601564
12:100676721|100691953	12	100676721	100691953
12:101727079|101728282	12	101727079	101728282
12:101750332|101750860	12	101750332	101750860
12:102107868|102110590	12	102107868	102110590
12:102179790|102195653	12	102179790	102195653
12:102285953|102302141	12	102285953	102302141
12:102291641|102295211	12	102291641	102295211
12:102291641|102308010	12	102291641	102308010
12:102301964|102308010	12	102301964	102308010
12:102304535|102304737	12	102304535	102304737
12:1034616|1042242	12	1034616	1042242
12:104370696|104374740	12	104370696	104374740
12:104682709|104683320	12	104682709	104683320
12:104703537|104733051	12	104703537	104733051
12:104705068|104721449	12	104705068	104721449
12:104705068|104733051	12	104705068	104733051
12:104714869|104733051	12	104714869	104733051
12:104719115|104721449	12	104719115	104721449
12:104719115|104733051	12	104719115	104733051
12:105225713|105255148	12	105225713	105255148
12:105238250|105322472	12	105238250	105322472
12:105255069|105260357	12	105255069	105260357
12:105321751|105322472	12	105321751	105322472
12:105321751|105325569	12	105321751	105325569
12:105582051|105623001	12	105582051	105623001
12:105597481|105605095	12	105597481	105605095
12:105610847|105623001	12	105610847	105623001
12:107907700|107914413	12	107907700	107914413
12:107914264|107937916	12	107914264	107937916
12:107937712|107937916	12	107937712	107937916
12:108006557|108013941	12	108006557	108013941
12:108011980|108012318	12	108011980	108012318
12:108133160|108140201	12	108133160	108140201
12:108135998|108140201	12	108135998	108140201
12:108136974|108140201	12	108136974	108140201
12:108138320|108140201	12	108138320	108140201
12:109046048|109048186	12	109046048	109048186
12:109046048|109095099	12	109046048	109095099
12:109051080|109095099	12	109051080	109095099
12:109052514|109055934	12	109052514	109055934
12:109072048|109095099	12	109072048	109095099
12:109094900|109095099	12	109094900	109095099
12:109186062|109186605	12	109186062	109186605
12:109210814|109217137	12	109210814	109217137
12:109212025|109212334	12	109212025	109212334
12:109212025|109217137	12	109212025	109217137
12:109509417|109511337	12	109509417	109511337
12:109539707|109541416	12	109539707	109541416
12:109540644|109541416	12	109540644	109541416
12:109604666|109609719	12	109604666	109609719
12:109646970|109660717	12	109646970	109660717
12:109660312|109661709	12	109660312	109661709
12:109926377|109945540	12	109926377	109945540
12:109926416|109935690	12	109926416	109935690
12:110028576|110032986	12	110028576	110032986
12:110371827|110377052	12	110371827	110377052
12:110376185|110377052	12	110376185	110377052
12:110385061|110385309	12	110385061	110385309
12:110418757|110421499	12	110418757	110421499
12:110421178|110421499	12	110421178	110421499
12:110426768|110429565	12	110426768	110429565
12:110450930|110467440	12	110450930	110467440
12:110456150|110471762	12	110456150	110471762
12:110471602|110474133	12	110471602	110474133
12:1107490|1137738	12	1107490	1137738
12:1107490|1250953	12	1107490	1250953
12:110760797|110765822	12	110760797	110765822
12:110764195|110780253	12	110764195	110780253
12:110768875|110769264	12	110768875	110769264
12:110778464|110780253	12	110778464	110780253
12:110819557|110820765	12	110819557	110820765
12:110819557|110834257	12	110819557	110834257
12:110825544|110826428	12	110825544	110826428
12:110826317|110834257	12	110826317	110834257
12:110832906|110834257	12	110832906	110834257
12:111057641|111070364	12	111057641	111070364
12:111064167|111070364	12	111064167	111070364
12:11126254|11199787	12	11126254	11199787
12:11181000|11199787	12	11181000	11199787
12:11181000|11273779	12	11181000	11273779
12:111855923|111856681	12	111855923	111856681
12:11187381|11199787	12	11187381	11199787
12:11187381|11273779	12	11187381	11273779
12:111907912|111924628	12	111907912	111924628
12:111907912|111926584	12	111907912	111926584
12:111916874|111924628	12	111916874	111924628
12:111916874|111948386	12	111916874	111948386
12:111920591|111924628	12	111920591	111924628
12:111923069|111924628	12	111923069	111924628
12:111923069|111926584	12	111923069	111926584
12:111923069|111948386	12	111923069	111948386
12:111923069|111993723	12	111923069	111993723
12:111923075|111924628	12	111923075	111924628
12:111923075|111948386	12	111923075	111948386
12:111947353|111948386	12	111947353	111948386
12:111947353|111993723	12	111947353	111993723
12:111951161|111957880	12	111951161	111957880
12:111951161|111993723	12	111951161	111993723
12:111956053|111993723	12	111956053	111993723
12:111958686|111963120	12	111958686	111963120
12:111962996|111990781	12	111962996	111990781
12:111990084|111990781	12	111990084	111990781
12:111990084|111993723	12	111990084	111993723
12:111991962|111993723	12	111991962	111993723
12:11199619|11199787	12	11199619	11199787
12:11199619|11273779	12	11199619	11273779
12:11199619|11276786	12	11199619	11276786
12:11199619|11281962	12	11199619	11281962
12:112130501|112130700	12	112130501	112130700
12:112130501|112147488	12	112130501	112147488
12:112130501|112171872	12	112130501	112171872
12:112143542|112147488	12	112143542	112147488
12:112165766|112165947	12	112165766	112165947
12:112167610|112171872	12	112167610	112171872
12:112171727|112171872	12	112171727	112171872
12:112219722|112221102	12	112219722	112221102
12:112303054|112308984	12	112303054	112308984
12:112305376|112308984	12	112305376	112308984
12:112308075|112308984	12	112308075	112308984
12:112321385|112321572	12	112321385	112321572
12:112370390|112381173	12	112370390	112381173
12:112370390|112429693	12	112370390	112429693
12:112371690|112376014	12	112371690	112376014
12:112371690|112381173	12	112371690	112381173
12:112513482|112516545	12	112513482	112516545
12:112641440|112642427	12	112641440	112642427
12:112641440|112666615	12	112641440	112666615
12:112654096|112654999	12	112654096	112654999
12:112654096|112657293	12	112654096	112657293
12:112657190|112666615	12	112657190	112666615
12:112667502|112669519	12	112667502	112669519
12:112667502|112670889	12	112667502	112670889
12:112676856|112677831	12	112676856	112677831
12:112696300|112697069	12	112696300	112697069
12:112696300|112702016	12	112696300	112702016
12:112704716|112712764	12	112704716	112712764
12:112704716|112717190	12	112704716	112717190
12:112707508|112711599	12	112707508	112711599
12:112707508|112712764	12	112707508	112712764
12:112707508|112717190	12	112707508	112717190
12:112743868|112747473	12	112743868	112747473
12:112743868|112757546	12	112743868	112757546
12:112752261|112757546	12	112752261	112757546
12:112757029|112757546	12	112757029	112757546
12:112884080|112894702	12	112884080	112894702
12:112915455|112915819	12	112915455	112915819
12:113384548|113388780	12	113384548	113388780
12:113614645|113618863	12	113614645	113618863
12:113616782|113617810	12	113616782	113617810
12:1136914|1137738	12	1136914	1137738
12:1136914|1225199	12	1136914	1225199
12:113705648|113707650	12	113705648	113707650
12:113705648|113707675	12	113705648	113707675
12:113705648|113711473	12	113705648	113711473
12:113707562|113722576	12	113707562	113722576
12:113710463|113711473	12	113710463	113711473
12:116406745|116406902	12	116406745	116406902
12:116413320|116443798	12	116413320	116443798
12:116434281|116435035	12	116434281	116435035
12:116534474|116549317	12	116534474	116549317
12:116534474|116675510	12	116534474	116675510
12:116642858|116675510	12	116642858	116675510
12:116668238|116675510	12	116668238	116675510
12:116668338|116675510	12	116668338	116675510
12:116669866|116675510	12	116669866	116675510
12:116674626|116675510	12	116674626	116675510
12:116675273|116675510	12	116675273	116675510
12:117191789|117204719	12	117191789	117204719
12:117202793|117204719	12	117202793	117204719
12:117204619|117217153	12	117204619	117217153
12:117271597|117274087	12	117271597	117274087
12:117273765|117274087	12	117273765	117274087
12:117356336|117402659	12	117356336	117402659
12:117365828|117387511	12	117365828	117387511
12:117365828|117402659	12	117365828	117402659
12:117402502|117402659	12	117402502	117402659
12:117402502|117426674	12	117402502	117426674
12:117423011|117426674	12	117423011	117426674
12:117423011|117448255	12	117423011	117448255
12:117442241|117448255	12	117442241	117448255
12:117442354|117448255	12	117442354	117448255
12:117476788|117484643	12	117476788	117484643
12:117476835|117484643	12	117476835	117484643
12:117513076|117521895	12	117513076	117521895
12:118474143|118476193	12	118474143	118476193
12:118480646|118481182	12	118480646	118481182
12:118619176|118619412	12	118619176	118619412
12:118671479|118704564	12	118671479	118704564
12:118681220|118682770	12	118681220	118682770
12:118682699|118693460	12	118682699	118693460
12:118693253|118693460	12	118693253	118693460
12:120138550|120139763	12	120138550	120139763
12:120156050|120159254	12	120156050	120159254
12:120171969|120220441	12	120171969	120220441
12:12022358|12022903	12	12022358	12022903
12:120580311|120580745	12	120580311	120580745
12:120588949|120589195	12	120588949	120589195
12:120592774|120593523	12	120592774	120593523
12:120602140|120602525	12	120602140	120602525
12:120611457|120611973	12	120611457	120611973
12:120612965|120614020	12	120612965	120614020
12:120612965|120616753	12	120612965	120616753
12:120651645|120652020	12	120651645	120652020
12:120992521|121001746	12	120992521	121001746
12:120992521|121004783	12	120992521	121004783
12:120992521|121009094	12	120992521	121009094
12:120992521|121013491	12	120992521	121013491
12:120995085|120995485	12	120995085	120995485
12:120995085|120998689	12	120995085	120998689
12:120995349|120998689	12	120995349	120998689
12:120998529|121001746	12	120998529	121001746
12:121000748|121001746	12	121000748	121001746
12:121002875|121004783	12	121002875	121004783
12:121002875|121009094	12	121002875	121009094
12:121004628|121009094	12	121004628	121009094
12:121220458|121222396	12	121220458	121222396
12:121220458|121229360	12	121220458	121229360
12:121220458|121248689	12	121220458	121248689
12:121682376|121683043	12	121682376	121683043
12:121701609|121707384	12	121701609	121707384
12:121747504|121756227	12	121747504	121756227
12:121747773|121756227	12	121747773	121756227
12:121756080|121756227	12	121756080	121756227
12:121773336|121775195	12	121773336	121775195
12:121773336|121784808	12	121773336	121784808
12:122181535|122188345	12	122181535	122188345
12:122181535|122190129	12	122181535	122190129
12:122181535|122199644	12	122181535	122199644
12:122186232|122190129	12	122186232	122190129
12:122186232|122199644	12	122186232	122199644
12:122190047|122199644	12	122190047	122199644
12:122199555|122213036	12	122199555	122213036
12:122332645|122341013	12	122332645	122341013
12:122380440|122380881	12	122380440	122380881
12:122380440|122386967	12	122380440	122386967
12:122380440|122406075	12	122380440	122406075
12:122394980|122406075	12	122394980	122406075
12:12273304|12340053	12	12273304	12340053
12:12274020|12340053	12	12274020	12340053
12:122825300|122826244	12	122825300	122826244
12:12283717|12300490	12	12283717	12300490
12:122861936|122865105	12	122861936	122865105
12:122962388|122962839	12	122962388	122962839
12:123028706|123032516	12	123028706	123032516
12:123031962|123032516	12	123031962	123032516
12:123052808|123061576	12	123052808	123061576
12:123054228|123058927	12	123054228	123058927
12:123054228|123061576	12	123054228	123061576
12:123062219|123065217	12	123062219	123065217
12:123064452|123065217	12	123064452	123065217
12:123068638|123069589	12	123068638	123069589
12:123068825|123069537	12	123068825	123069537
12:123068825|123071304	12	123068825	123071304
12:123068825|123073363	12	123068825	123073363
12:123068825|123087790	12	123068825	123087790
12:123078823|123109235	12	123078823	123109235
12:123102890|123103092	12	123102890	123103092
12:123102890|123107154	12	123102890	123107154
12:123102890|123109235	12	123102890	123109235
12:12311763|12318229	12	12311763	12318229
12:12332744|12334373	12	12332744	12334373
12:12332744|12340053	12	12332744	12340053
12:12332744|12356334	12	12332744	12356334
12:123332578|123335844	12	123332578	123335844
12:12339857|12356334	12	12339857	12356334
12:123416739|123419978	12	123416739	123419978
12:123497160|123498589	12	123497160	123498589
12:123694603|123699381	12	123694603	123699381
12:123694603|123712163	12	123694603	123712163
12:123702702|123703046	12	123702702	123703046
12:123787371|123792305	12	123787371	123792305
12:123798167|123800207	12	123798167	123800207
12:123799920|123800207	12	123799920	123800207
12:12397196|12397589	12	12397196	12397589
12:124090478|124090706	12	124090478	124090706
12:124090478|124101150	12	124090478	124101150
12:124101058|124102419	12	124101058	124102419
12:124102305|124103384	12	124102305	124103384
12:124123811|124137282	12	124123811	124137282
12:124130002|124137282	12	124130002	124137282
12:124132510|124137282	12	124132510	124137282
12:124158162|124163836	12	124158162	124163836
12:124158162|124171582	12	124158162	124171582
12:124158162|124175221	12	124158162	124175221
12:124158165|124158357	12	124158165	124158357
12:124163736|124171582	12	124163736	124171582
12:124832371|124835283	12	124832371	124835283
12:124856568|124862930	12	124856568	124862930
12:124904503|124915333	12	124904503	124915333
12:124904503|124922542	12	124904503	124922542
12:124904503|124934413	12	124904503	124934413
12:124904503|124941708	12	124904503	124941708
12:124911168|124922542	12	124911168	124922542
12:124911168|124934413	12	124911168	124934413
12:124911168|124941708	12	124911168	124941708
12:124922476|124941708	12	124922476	124941708
12:124950719|124971114	12	124950719	124971114
12:125262797|125272003	12	125262797	125272003
12:125270337|125296452	12	125270337	125296452
12:125270903|125284788	12	125270903	125284788
12:125279741|125294835	12	125279741	125294835
12:125279741|125302253	12	125279741	125302253
12:125284670|125292473	12	125284670	125292473
12:125284670|125294835	12	125284670	125294835
12:125292307|125294835	12	125292307	125294835
12:125292307|125299660	12	125292307	125299660
12:125292307|125302253	12	125292307	125302253
12:125292312|125294835	12	125292312	125294835
12:125294720|125299660	12	125294720	125299660
12:125296416|125299660	12	125296416	125299660
12:125296416|125302253	12	125296416	125302253
12:125298748|125299660	12	125298748	125299660
12:125298748|125302253	12	125298748	125302253
12:125436944|125438757	12	125436944	125438757
12:125441237|125441681	12	125441237	125441681
12:125451339|125451764	12	125451339	125451764
12:125459965|125462036	12	125459965	125462036
12:125587225|125591814	12	125587225	125591814
12:125587225|125599103	12	125587225	125599103
12:125587225|125603311	12	125587225	125603311
12:125599023|125603311	12	125599023	125603311
12:12653453|12674397	12	12653453	12674397
12:12672796|12674397	12	12672796	12674397
12:12672796|12707593	12	12672796	12707593
12:129283804|129283962	12	129283804	129283962
12:129283804|129299615	12	129283804	129299615
12:129285399|129299615	12	129285399	129299615
12:129293333|129299615	12	129293333	129299615
12:129299320|129299615	12	129299320	129299615
12:13061177|13062105	12	13061177	13062105
12:132209950|132212973	12	132209950	132212973
12:132464242|132491422	12	132464242	132491422
12:132489622|132491422	12	132489622	132491422
12:132496043|132522641	12	132496043	132522641
12:133148874|133158852	12	133148874	133158852
12:133214600|133215884	12	133214600	133215884
12:133245397|133248908	12	133245397	133248908
12:133291444|133294706	12	133291444	133294706
12:133324418|133331719	12	133324418	133331719
12:133357384|133360893	12	133357384	133360893
12:133357384|133398897	12	133357384	133398897
12:133362925|133367879	12	133362925	133367879
12:133372438|133390005	12	133372438	133390005
12:133381302|133393398	12	133381302	133393398
12:133381302|133398897	12	133381302	133398897
12:133389893|133398897	12	133389893	133398897
12:133420613|133425310	12	133420613	133425310
12:133428204|133430159	12	133428204	133430159
12:133435654|133435813	12	133435654	133435813
12:133764458|133768589	12	133764458	133768589
12:133768075|133768589	12	133768075	133768589
12:1372200|1399178	12	1372200	1399178
12:1399018|1399178	12	1399018	1399178
12:1399018|1481143	12	1399018	1481143
12:1399018|1553916	12	1399018	1553916
12:14599922|14610229	12	14599922	14610229
12:14609495|14610229	12	14609495	14610229
12:1480999|1517413	12	1480999	1517413
12:1480999|1553916	12	1480999	1553916
12:15793637|15815033	12	15793637	15815033
12:1887020|1893239	12	1887020	1893239
12:1889617|1893239	12	1889617	1893239
12:19406874|19413955	12	19406874	19413955
12:19422704|19489550	12	19422704	19489550
12:19615444|19615651	12	19615444	19615651
12:19615444|19619784	12	19615444	19619784
12:19615444|19626289	12	19615444	19626289
12:19615444|19636987	12	19615444	19636987
12:19615444|19653155	12	19615444	19653155
12:19615444|19667718	12	19615444	19667718
12:19615444|19671047	12	19615444	19671047
12:19626182|19646920	12	19626182	19646920
12:19626182|19653155	12	19626182	19653155
12:20657467|20709644	12	20657467	20709644
12:20709594|20766634	12	20709594	20766634
12:20709594|20769318	12	20709594	20769318
12:20709594|20774345	12	20709594	20774345
12:20709594|20783061	12	20709594	20783061
12:20709594|20787990	12	20709594	20787990
12:20709594|20807139	12	20709594	20807139
12:20709594|20808608	12	20709594	20808608
12:20766377|20774345	12	20766377	20774345
12:20766377|20783061	12	20766377	20783061
12:20766377|20790171	12	20766377	20790171
12:20766377|20799884	12	20766377	20799884
12:20766377|20803534	12	20766377	20803534
12:20766377|20807139	12	20766377	20807139
12:20769164|20787990	12	20769164	20787990
12:20774230|20792891	12	20774230	20792891
12:20774230|20807139	12	20774230	20807139
12:20782842|20807139	12	20782842	20807139
12:21011820|21172314	12	21011820	21172314
12:21028169|21054401	12	21028169	21054401
12:21196268|21207570	12	21196268	21207570
12:21196268|21229503	12	21196268	21229503
12:22622643|22659753	12	22622643	22659753
12:22631247|22659753	12	22631247	22659753
12:22635491|22659753	12	22635491	22659753
12:22637631|22643152	12	22637631	22643152
12:22637631|22659753	12	22637631	22659753
12:22643057|22659753	12	22643057	22659753
12:22646157|22659753	12	22646157	22659753
12:22796697|22826594	12	22796697	22826594
12:22811948|22826594	12	22811948	22826594
12:22814058|22826555	12	22814058	22826555
12:24982757|24989530	12	24982757	24989530
12:24982757|25002883	12	24982757	25002883
12:24985657|24989530	12	24985657	24989530
12:26147970|26208379	12	26147970	26208379
12:26208169|26220646	12	26208169	26220646
12:26208169|26221785	12	26208169	26221785
12:26208212|26220646	12	26208212	26220646
12:26540367|26589279	12	26540367	26589279
12:26564253|26596583	12	26564253	26596583
12:26568236|26596583	12	26568236	26596583
12:26628229|26784992	12	26628229	26784992
12:26634064|26808785	12	26634064	26808785
12:26663410|26755639	12	26663410	26755639
12:26703180|26755639	12	26703180	26755639
12:26703180|26808785	12	26703180	26808785
12:26748398|26755639	12	26748398	26755639
12:26748398|26784992	12	26748398	26784992
12:26774056|26784992	12	26774056	26784992
12:26780966|26808785	12	26780966	26808785
12:26780966|26869175	12	26780966	26869175
12:26834807|26839565	12	26834807	26839565
12:26848539|26869175	12	26848539	26869175
12:26864106|26878698	12	26864106	26878698
12:26864106|26943160	12	26864106	26943160
12:26864106|26971438	12	26864106	26971438
12:27132717|27143560	12	27132717	27143560
12:27135706|27136529	12	27135706	27136529
12:27135706|27143560	12	27135706	27143560
12:27135706|27152609	12	27135706	27152609
12:27143383|27143560	12	27143383	27143560
12:27143383|27144417	12	27143383	27144417
12:27143383|27148341	12	27143383	27148341
12:27143383|27152609	12	27143383	27152609
12:27143383|27156323	12	27143383	27156323
12:27148170|27156323	12	27148170	27156323
12:27149675|27152581	12	27149675	27152581
12:27149675|27152609	12	27149675	27152609
12:27149675|27152699	12	27149675	27152699
12:27521195|27523163	12	27521195	27523163
12:27521195|27524380	12	27521195	27524380
12:27521195|27529320	12	27521195	27529320
12:27521195|27529349	12	27521195	27529349
12:27521195|27533337	12	27521195	27533337
12:27521195|27543172	12	27521195	27543172
12:27521195|27556474	12	27521195	27556474
12:27521195|27571129	12	27521195	27571129
12:27829361|27829532	12	27829361	27829532
12:27867713|27877119	12	27867713	27877119
12:27867713|27878600	12	27867713	27878600
12:27872741|27877119	12	27872741	27877119
12:28351876|28412375	12	28351876	28412375
12:28362403|28412375	12	28362403	28412375
12:28378728|28412375	12	28378728	28412375
12:28378728|28460682	12	28378728	28460682
12:28408514|28412375	12	28408514	28412375
12:28408514|28460682	12	28408514	28460682
12:28408514|28544344	12	28408514	28544344
12:28458582|28460682	12	28458582	28460682
12:28458582|28481124	12	28458582	28481124
12:28458582|28515448	12	28458582	28515448
12:28458582|28544344	12	28458582	28544344
12:2927474|2927687	12	2927474	2927687
12:2929252|2930958	12	2929252	2930958
12:2929252|2950161	12	2929252	2950161
12:2931960|2933418	12	2931960	2933418
12:2931960|2937050	12	2931960	2937050
12:2931960|2946122	12	2931960	2946122
12:2973486|2975687	12	2973486	2975687
12:2975559|2977920	12	2975559	2977920
12:3018695|3031568	12	3018695	3031568
12:30816423|30829521	12	30816423	30829521
12:31545201|31545630	12	31545201	31545630
12:31566370|31586182	12	31566370	31586182
12:31566370|31600703	12	31566370	31600703
12:31576531|31579358	12	31576531	31579358
12:31586089|31595859	12	31586089	31595859
12:31586089|31600703	12	31586089	31600703
12:31595709|31600703	12	31595709	31600703
12:31600472|31613315	12	31600472	31613315
12:31600627|31632669	12	31600627	31632669
12:31604874|31613315	12	31604874	31613315
12:31604874|31648853	12	31604874	31648853
12:31632523|31652605	12	31632523	31652605
12:31648744|31652605	12	31648744	31652605
12:31648744|31653604	12	31648744	31653604
12:31652540|31653604	12	31652540	31653604
12:31841941|31862359	12	31841941	31862359
12:32729200|32778713	12	32729200	32778713
12:32729200|32793387	12	32729200	32793387
12:32734894|32778713	12	32734894	32778713
12:32861087|32866305	12	32861087	32866305
12:32863863|32866305	12	32863863	32866305
12:32866143|32871697	12	32866143	32871697
12:32866143|32875567	12	32866143	32875567
12:39064531|39096723	12	39064531	39096723
12:39154649|39161540	12	39154649	39161540
12:40258564|40265763	12	40258564	40265763
12:40704233|40717108	12	40704233	40717108
12:42491244|42512973	12	42491244	42512973
12:42604157|42604421	12	42604157	42604421
12:42604157|42604482	12	42604157	42604482
12:42745172|42745851	12	42745172	42745851
12:42745687|42749024	12	42745687	42749024
12:42745687|42792796	12	42745687	42792796
12:42748963|42792796	12	42748963	42792796
12:42768665|42768876	12	42768665	42768876
12:42768665|42792796	12	42768665	42792796
12:42778742|42792796	12	42778742	42792796
12:45814854|45815056	12	45814854	45815056
12:45814854|45816845	12	45814854	45816845
12:459787|463400	12	459787	463400
12:46230372|46233279	12	46230372	46233279
12:46230372|46254732	12	46230372	46254732
12:46240639|46254732	12	46240639	46254732
12:46319925|46322642	12	46319925	46322642
12:46622936|46637097	12	46622936	46637097
12:46622936|46648719	12	46622936	46648719
12:46633462|46637097	12	46633462	46637097
12:46633462|46648719	12	46633462	46648719
12:46757509|46757786	12	46757509	46757786
12:46761481|46761795	12	46761481	46761795
12:46764674|46764960	12	46764674	46764960
12:46764961|46765162	12	46764961	46765162
12:48457493|48468214	12	48457493	48468214
12:48457493|48491907	12	48457493	48491907
12:48457493|48495299	12	48457493	48495299
12:48465450|48490210	12	48465450	48490210
12:48477374|48491907	12	48477374	48491907
12:48477374|48495299	12	48477374	48495299
12:48482584|48491907	12	48482584	48491907
12:48482584|48495299	12	48482584	48495299
12:48490126|48495299	12	48490126	48495299
12:49053688|49054402	12	49053688	49054402
12:49056343|49073616	12	49056343	49073616
12:49062889|49073616	12	49062889	49073616
12:49072819|49073616	12	49072819	49073616
12:49091921|49094856	12	49091921	49094856
12:49167252|49168301	12	49167252	49168301
12:49227060|49228280	12	49227060	49228280
12:49332558|49332699	12	49332558	49332699
12:49332818|49334971	12	49332818	49334971
12:49333438|49334971	12	49333438	49334971
12:49491349|49491888	12	49491349	49491888
12:49523283|49525152	12	49523283	49525152
12:49719284|49723237	12	49719284	49723237
12:49722710|49723237	12	49722710	49723237
12:49854553|49884514	12	49854553	49884514
12:49880033|49884514	12	49880033	49884514
12:49883248|49884514	12	49883248	49884514
12:49888524|49893988	12	49888524	49893988
12:49890616|49893988	12	49890616	49893988
12:50059615|50062337	12	50059615	50062337
12:50384467|50386438	12	50384467	50386438
12:50385781|50386438	12	50385781	50386438
12:50385781|50388292	12	50385781	50388292
12:50488220|50490755	12	50488220	50490755
12:50506033|50506448	12	50506033	50506448
12:50821545|50848200	12	50821545	50848200
12:50821545|50855130	12	50821545	50855130
12:50824278|50848200	12	50824278	50848200
12:50847243|50848200	12	50847243	50848200
12:50848097|50855130	12	50848097	50855130
12:50850357|50850568	12	50850357	50850568
12:50854918|50856413	12	50854918	50856413
12:51064969|51068412	12	51064969	51068412
12:51064969|51069231	12	51064969	51069231
12:51064969|51072659	12	51064969	51072659
12:51064969|51074546	12	51064969	51074546
12:51064969|51077031	12	51064969	51077031
12:51068257|51090958	12	51068257	51090958
12:51076921|51090958	12	51076921	51090958
12:51079616|51080465	12	51079616	51080465
12:51079616|51090958	12	51079616	51090958
12:51079616|51091027	12	51079616	51091027
12:51122331|51126319	12	51122331	51126319
12:51173923|51189792	12	51173923	51189792
12:51173923|51203372	12	51173923	51203372
12:51189692|51203372	12	51189692	51203372
12:51207793|51208222	12	51207793	51208222
12:51208063|51208222	12	51208063	51208222
12:51375422|51390755	12	51375422	51390755
12:51375422|51404549	12	51375422	51404549
12:51382165|51404549	12	51382165	51404549
12:51398571|51404549	12	51398571	51404549
12:51402259|51404549	12	51402259	51404549
12:51442817|51450285	12	51442817	51450285
12:51442817|51451911	12	51442817	51451911
12:51449618|51450285	12	51449618	51450285
12:514677|527802	12	514677	527802
12:514677|547720	12	514677	547720
12:51495718|51497986	12	51495718	51497986
12:51497453|51497986	12	51497453	51497986
12:51497453|51512555	12	51497453	51512555
12:51639799|51640615	12	51639799	51640615
12:518534|527802	12	518534	527802
12:52139687|52168146	12	52139687	52168146
12:52369049|52385777	12	52369049	52385777
12:52380602|52385777	12	52380602	52385777
12:52631293|52632559	12	52631293	52632559
12:52631293|52635420	12	52631293	52635420
12:52631293|52636921	12	52631293	52636921
12:52647385|52710377	12	52647385	52710377
12:52681768|52710377	12	52681768	52710377
12:52681768|52756763	12	52681768	52756763
12:53468433|53469595	12	53468433	53469595
12:53670404|53671011	12	53670404	53671011
12:53670404|53671744	12	53670404	53671744
12:53701836|53714476	12	53701836	53714476
12:53775443|53803345	12	53775443	53803345
12:53775443|53805219	12	53775443	53805219
12:53776534|53805359	12	53776534	53805359
12:53803146|53803345	12	53803146	53803345
12:53848510|53862616	12	53848510	53862616
12:53848510|53865591	12	53848510	53865591
12:53856265|53862616	12	53856265	53862616
12:53856277|53862616	12	53856277	53862616
12:53858900|53859304	12	53858900	53859304
12:53858917|53859171	12	53858917	53859171
12:53937114|53994805	12	53937114	53994805
12:54722627|54737100	12	54722627	54737100
12:54735990|54739299	12	54735990	54739299
12:54737009|54739299	12	54737009	54739299
12:54797695|54798030	12	54797695	54798030
12:56182859|56197512	12	56182859	56197512
12:56395996|56396504	12	56395996	56396504
12:56480315|56482652	12	56480315	56482652
12:56481361|56482652	12	56481361	56482652
12:56482504|56486550	12	56482504	56486550
12:56531810|56532797	12	56531810	56532797
12:56577959|56581090	12	56577959	56581090
12:56618618|56620203	12	56618618	56620203
12:56619963|56620203	12	56619963	56620203
12:56667383|56667580	12	56667383	56667580
12:56669780|56676775	12	56669780	56676775
12:56676204|56676775	12	56676204	56676775
12:56676204|56680429	12	56676204	56680429
12:56824665|56826305	12	56824665	56826305
12:56824665|56826308	12	56824665	56826308
12:56962759|56965639	12	56962759	56965639
12:56997143|56999111	12	56997143	56999111
12:56998001|56999111	12	56998001	56999111
12:57032890|57033976	12	57032890	57033976
12:57033764|57033976	12	57033764	57033976
12:57036242|57037742	12	57036242	57037742
12:57059988|57064148	12	57059988	57064148
12:57064059|57066849	12	57064059	57066849
12:57133078|57139965	12	57133078	57139965
12:57140565|57144979	12	57140565	57144979
12:57463017|57466695	12	57463017	57466695
12:57492288|57493873	12	57492288	57493873
12:57493779|57496704	12	57493779	57496704
12:57674141|57677839	12	57674141	57677839
12:57677607|57677839	12	57677607	57677839
12:57789532|57791981	12	57789532	57791981
12:57789532|57791985	12	57789532	57791985
[truncated: 12,499 more rows]
